# Supplementary material for: ﻿Phylogenetic relationships in Coryphantha and implications on Pelecyphora and Escobaria (Cacteae, Cactoideae, Cactaceae)
Source: PhytoKeys. 2022 Jan 21;188:115–65. doi: 10.3897/phytokeys.188.75739 (PMC8799629; doi:10.3897/phytokeys.188.75739)
Supplement: XML Treatment for Cochemiea mazatlanensis [file phytokeys.188.75739-treatment1.xml]

<!DOCTYPE tp:taxon-treatment
  PUBLIC "-//TaxonX//DTD Taxonomic Treatment Publishing DTD v0 20100105//EN" "tax-treatment-NSO.dtd">
<tp:taxon-treatment xmlns:tp="http://www.plazi.org/taxpub"><tp:treatment-meta><kwd-group><label>Taxon classification</label><kwd>
                  <named-content content-type="kingdom">Plantae</named-content>
                </kwd><kwd>
                  <named-content content-type="order">Caryophyllales</named-content>
                </kwd><kwd>
                  <named-content content-type="family">Cactaceae</named-content>
                </kwd></kwd-group><mixed-citation publication-type="journal"><person-group><name><surname>Sánchez</surname><given-names>Daniel</given-names></name><name><surname>Vázquez-Benítez</surname><given-names>Balbina</given-names></name><name><surname>Vázquez-Sánchez</surname><given-names>Monserrat</given-names></name><name><surname>Aquino</surname><given-names>David</given-names></name><name><surname>Arias</surname><given-names>Salvador</given-names></name></person-group><article-title>﻿Phylogenetic relationships in <italic><tp:taxon-name><tp:taxon-name-part taxon-name-part-type="genus" reg="Coryphantha">Coryphantha</tp:taxon-name-part></tp:taxon-name></italic> and implications on <italic><tp:taxon-name><tp:taxon-name-part taxon-name-part-type="genus" reg="Pelecyphora">Pelecyphora</tp:taxon-name-part></tp:taxon-name></italic> and <italic><tp:taxon-name><tp:taxon-name-part taxon-name-part-type="genus" reg="Escobaria">Escobaria</tp:taxon-name-part></tp:taxon-name></italic> (Cacteae, <tp:taxon-name><tp:taxon-name-part taxon-name-part-type="subfamily">Cactoideae</tp:taxon-name-part></tp:taxon-name>, <tp:taxon-name><tp:taxon-name-part taxon-name-part-type="genus" reg="Cactaceae">Cactaceae</tp:taxon-name-part></tp:taxon-name>)</article-title><source>PhytoKeys</source><day>21</day><month>01</month><year>2022</year><volume>188</volume><fpage>115</fpage><lpage>165</lpage><pub-id pub-id-type="doi">10.3897/phytokeys.188.75739</pub-id></mixed-citation></tp:treatment-meta><tp:nomenclature><label>﻿</label><tp:taxon-name>
                <tp:taxon-name-part taxon-name-part-type="genus" reg="Cochemiea">Cochemiea</tp:taxon-name-part>
                <tp:taxon-name-part taxon-name-part-type="species" reg="mazatlanensis">mazatlanensis</tp:taxon-name-part>
                <object-id xmlns:xlink="http://www.w3.org/1999/xlink" content-type="ipni" xlink:type="simple">urn:lsid:ipni.org:names:77248940-1</object-id>
              </tp:taxon-name><tp:taxon-authority>(K.Schum.) D.Aquino &amp; Dan.Sanchez</tp:taxon-authority><tp:taxon-status xmlns:xlink="http://www.w3.org/1999/xlink" xlink:type="simple">comb. nov.</tp:taxon-status><tp:nomenclature-citation-list><tp:nomenclature-citation><tp:taxon-name>
                    <tp:taxon-name-part taxon-name-part-type="genus" reg="Mammillaria"/>
                    <tp:taxon-name-part taxon-name-part-type="species" reg="mazatlanensis"/>
                  </tp:taxon-name><comment>≡ <tp:taxon-name><tp:taxon-name-part taxon-name-part-type="genus" reg="Mammillaria">Mammillaria</tp:taxon-name-part><tp:taxon-name-part taxon-name-part-type="species" reg="mazatlanensis">mazatlanensis</tp:taxon-name-part></tp:taxon-name> K.Schum., Monatsschr. Kakteenk. 11: 154. 1901.<tp:taxon-name><tp:taxon-name-part taxon-name-part-type="genus" reg="Neomammillaria">Neomammillaria</tp:taxon-name-part><tp:taxon-name-part taxon-name-part-type="species" reg="mazatlanensis">mazatlanensis</tp:taxon-name-part></tp:taxon-name> (K.Schum.) Britton &amp; Rose, <tp:taxon-name><tp:taxon-name-part taxon-name-part-type="genus" reg="Cactaceae">Cactaceae</tp:taxon-name-part></tp:taxon-name> 4: 138. 1923. <tp:taxon-name><tp:taxon-name-part taxon-name-part-type="genus" reg="Chilita">Chilita</tp:taxon-name-part><tp:taxon-name-part taxon-name-part-type="species" reg="mazatlanensis">mazatlanensis</tp:taxon-name-part></tp:taxon-name> (K.Schum.) Orcutt, Cactography 2. 1926. <tp:taxon-name><tp:taxon-name-part taxon-name-part-type="genus" reg="Ebnerella">Ebnerella</tp:taxon-name-part><tp:taxon-name-part taxon-name-part-type="species" reg="mazatlanensis">mazatlanensis</tp:taxon-name-part></tp:taxon-name> (K.Schum.) Buxb., Oesterr. Bot. Z. 98: 89. 1951. <tp:taxon-name><tp:taxon-name-part taxon-name-part-type="genus" reg="Escobariopsis">Escobariopsis</tp:taxon-name-part><tp:taxon-name-part taxon-name-part-type="species" reg="mazatlanensis">mazatlanensis</tp:taxon-name-part></tp:taxon-name> (K.Schum.) Doweld, Sukkulenty 3: 40. 2000. Type: México, Sinaloa, Matzatlán [Mazatlán], <italic>W. Mundt s.n.</italic> (not preserved, lectotype, designated here, Monatsschr. Kakteenk. 15: 154. 1905: Illustration “<italic>Ma</italic>[<italic>m</italic>]millaria <tp:taxon-name><tp:taxon-name-part taxon-name-part-type="genus" reg="Mammillaria"/><tp:taxon-name-part taxon-name-part-type="species" reg="mazatlanensis">mazatlanensis</tp:taxon-name-part></tp:taxon-name> K.Schum. Nach einer von Herrn Mundt für die “Monatsschrift für Kakteenkunde” hergestellten Photographie”). <bold>Notes.</bold> Both the original description of <tp:taxon-name><tp:taxon-name-part taxon-name-part-type="genus" reg="Mammillaria">Mammillaria</tp:taxon-name-part></tp:taxon-name> (= <tp:taxon-name><tp:taxon-name-part taxon-name-part-type="genus" reg="Cochemiea">Cochemiea</tp:taxon-name-part></tp:taxon-name>) <tp:taxon-name><tp:taxon-name-part taxon-name-part-type="genus" reg="Mammillaria"/><tp:taxon-name-part taxon-name-part-type="species" reg="mazatlanensis">mazatlanensis</tp:taxon-name-part></tp:taxon-name> (<xref ref-type="bibr" rid="B48">Schumann 1901</xref>), and the later extension of the description by <xref ref-type="bibr" rid="B27">Gurke (1905)</xref> do not indicate that a type specimen has been preserved. <xref ref-type="bibr" rid="B29">Hunt (1985)</xref> confirms that a type specimen was not formally designated. </comment></tp:nomenclature-citation><tp:nomenclature-citation><tp:taxon-name>
                    <tp:taxon-name-part taxon-name-part-type="genus" reg="Mammillaria"/>
                    <tp:taxon-name-part taxon-name-part-type="species" reg="littoralis"/>
                  </tp:taxon-name><comment>= <tp:taxon-name><tp:taxon-name-part taxon-name-part-type="genus" reg="Mammillaria">Mammillaria</tp:taxon-name-part><tp:taxon-name-part taxon-name-part-type="species" reg="littoralis">littoralis</tp:taxon-name-part></tp:taxon-name> K.Brandegee, Bull. Misc. Inform. Kew 1908: App. 91. 1908. Type: Not designed. </comment></tp:nomenclature-citation><tp:nomenclature-citation><tp:taxon-name>
                    <tp:taxon-name-part taxon-name-part-type="genus" reg="Neomammillaria"/>
                    <tp:taxon-name-part taxon-name-part-type="species" reg="occidentalis"/>
                  </tp:taxon-name><comment>= <tp:taxon-name><tp:taxon-name-part taxon-name-part-type="genus" reg="Neomammillaria">Neomammillaria</tp:taxon-name-part><tp:taxon-name-part taxon-name-part-type="species" reg="occidentalis">occidentalis</tp:taxon-name-part></tp:taxon-name> Britton &amp; Rose, <tp:taxon-name><tp:taxon-name-part taxon-name-part-type="genus" reg="Cactaceae">Cactaceae</tp:taxon-name-part></tp:taxon-name> 4: 161–162, f. 179. 1923. <tp:taxon-name><tp:taxon-name-part taxon-name-part-type="genus" reg="Chilita">Chilita</tp:taxon-name-part><tp:taxon-name-part taxon-name-part-type="species" reg="occidentalis">occidentalis</tp:taxon-name-part></tp:taxon-name> (Britton &amp; Rose) Orcutt, Cactography 2. 1926. <tp:taxon-name><tp:taxon-name-part taxon-name-part-type="genus" reg="Mammillaria">Mammillaria</tp:taxon-name-part><tp:taxon-name-part taxon-name-part-type="species" reg="occidentalis">occidentalis</tp:taxon-name-part></tp:taxon-name> (Britton &amp; Rose) Boed., Mammillarien-Vergleichs-Schluessel: 36. 1933. <tp:taxon-name><tp:taxon-name-part taxon-name-part-type="genus" reg="Ebnerella">Ebnerella</tp:taxon-name-part><tp:taxon-name-part taxon-name-part-type="species" reg="occidentalis">occidentalis</tp:taxon-name-part></tp:taxon-name> (Britton &amp; Rose) Buxb., Oesterr. Bot. Z. 98: 90. 1951. <tp:taxon-name><tp:taxon-name-part taxon-name-part-type="genus" reg="Mammillaria">Mammillaria</tp:taxon-name-part><tp:taxon-name-part taxon-name-part-type="species" reg="mazatlanensis">mazatlanensis</tp:taxon-name-part><tp:taxon-name-part taxon-name-part-type="infraspecific-rank">var.</tp:taxon-name-part><tp:taxon-name-part taxon-name-part-type="variety" reg="occidentalis">occidentalis</tp:taxon-name-part></tp:taxon-name> (Britton &amp; Rose) Neutel., Succulenta (Netherlands) 65: 119. 1986. Type: México, Colima, near Manzanillo, Dec 1890, <italic>E. Palmer 1053</italic> (holotype: US [208544 image!]). </comment></tp:nomenclature-citation><tp:nomenclature-citation><tp:taxon-name>
                    <tp:taxon-name-part taxon-name-part-type="genus" reg="Neomammillaria"/>
                    <tp:taxon-name-part taxon-name-part-type="species" reg="sinaloensis"/>
                  </tp:taxon-name><comment>= <tp:taxon-name><tp:taxon-name-part taxon-name-part-type="genus" reg="Neomammillaria">Neomammillaria</tp:taxon-name-part><tp:taxon-name-part taxon-name-part-type="species" reg="sinaloensis">sinaloensis</tp:taxon-name-part></tp:taxon-name> Rose, Fl. Indig. Sinaloa Cact.: 3. 1929. Nom. Inval. </comment></tp:nomenclature-citation><tp:nomenclature-citation><tp:taxon-name>
                    <tp:taxon-name-part taxon-name-part-type="genus" reg="Neomammillaria"/>
                    <tp:taxon-name-part taxon-name-part-type="species" reg="patonii"/>
                  </tp:taxon-name><comment>= <tp:taxon-name><tp:taxon-name-part taxon-name-part-type="genus" reg="Neomammillaria">Neomammillaria</tp:taxon-name-part><tp:taxon-name-part taxon-name-part-type="species" reg="patonii">patonii</tp:taxon-name-part></tp:taxon-name> Bravo, Anales Inst. Biol. Univ. Nac. Mexico 2: 129. 1931. <tp:taxon-name><tp:taxon-name-part taxon-name-part-type="genus" reg="Mammillaria">Mammillaria</tp:taxon-name-part><tp:taxon-name-part taxon-name-part-type="species" reg="patonii">patonii</tp:taxon-name-part></tp:taxon-name> (Bravo) Werderm., Backeberg, Neue Kakteen: 97. 1931. <tp:taxon-name><tp:taxon-name-part taxon-name-part-type="genus" reg="Mammillaria">Mammillaria</tp:taxon-name-part><tp:taxon-name-part taxon-name-part-type="species" reg="occidentalis">occidentalis</tp:taxon-name-part><tp:taxon-name-part taxon-name-part-type="infraspecific-rank">var.</tp:taxon-name-part><tp:taxon-name-part taxon-name-part-type="variety" reg="patonii">patonii</tp:taxon-name-part></tp:taxon-name> (Bravo) R.T.Craig, Mammill. Handb.: 169. 1945. <tp:taxon-name><tp:taxon-name-part taxon-name-part-type="genus" reg="Mammillaria">Mammillaria</tp:taxon-name-part><tp:taxon-name-part taxon-name-part-type="species" reg="mazatlanensis">mazatlanensis</tp:taxon-name-part><tp:taxon-name-part taxon-name-part-type="infraspecific-rank">f.</tp:taxon-name-part><tp:taxon-name-part taxon-name-part-type="form" reg="patonii">patonii</tp:taxon-name-part></tp:taxon-name> (Bravo) Neutel., Succulenta (Netherlands) 65: 119. 1986. <tp:taxon-name><tp:taxon-name-part taxon-name-part-type="genus" reg="Mammillaria">Mammillaria</tp:taxon-name-part><tp:taxon-name-part taxon-name-part-type="species" reg="mazatlanensis">mazatlanensis</tp:taxon-name-part><tp:taxon-name-part taxon-name-part-type="infraspecific-rank">subsp.</tp:taxon-name-part><tp:taxon-name-part taxon-name-part-type="subspecies" reg="patonii">patonii</tp:taxon-name-part></tp:taxon-name> (Bravo) D.R.Hunt, <tp:taxon-name><tp:taxon-name-part taxon-name-part-type="genus" reg="Mammillaria">Mammillaria</tp:taxon-name-part></tp:taxon-name> Postscripts 7: 3. 1998. <tp:taxon-name><tp:taxon-name-part taxon-name-part-type="genus" reg="Escobariopsis">Escobariopsis</tp:taxon-name-part><tp:taxon-name-part taxon-name-part-type="species" reg="mazatlanensis">mazatlanensis</tp:taxon-name-part><tp:taxon-name-part taxon-name-part-type="infraspecific-rank">subsp.</tp:taxon-name-part><tp:taxon-name-part taxon-name-part-type="subspecies" reg="patonii">patonii</tp:taxon-name-part></tp:taxon-name> (Bravo) Doweld, Sukkulenty 3: 41. 2000. Type: México, Sinaloa [Nayarit], Isla Tres Marías 1930, <tp:taxon-name><tp:taxon-name-part taxon-name-part-type="genus" reg="Heilfurth">Heilfurth</tp:taxon-name-part></tp:taxon-name> s.n. (MEXU). </comment></tp:nomenclature-citation><tp:nomenclature-citation><tp:taxon-name>
                    <tp:taxon-name-part taxon-name-part-type="genus" reg="Mammillaria"/>
                    <tp:taxon-name-part taxon-name-part-type="species" reg="occidentalis"/>
                    <tp:taxon-name-part taxon-name-part-type="variety" reg="sinalensis"/>
                  </tp:taxon-name><comment>= <tp:taxon-name><tp:taxon-name-part taxon-name-part-type="genus" reg="Mammillaria">Mammillaria</tp:taxon-name-part><tp:taxon-name-part taxon-name-part-type="species" reg="occidentalis">occidentalis</tp:taxon-name-part><tp:taxon-name-part taxon-name-part-type="infraspecific-rank">var.</tp:taxon-name-part><tp:taxon-name-part taxon-name-part-type="variety" reg="sinalensis">sinalensis</tp:taxon-name-part></tp:taxon-name> R.T.Craig, Mammill. Handb.: 169. 1945. <tp:taxon-name><tp:taxon-name-part taxon-name-part-type="genus" reg="Mammillaria">Mammillaria</tp:taxon-name-part><tp:taxon-name-part taxon-name-part-type="species" reg="patonii">patonii</tp:taxon-name-part><tp:taxon-name-part taxon-name-part-type="infraspecific-rank">var.</tp:taxon-name-part><tp:taxon-name-part taxon-name-part-type="variety" reg="sinalensis">sinalensis</tp:taxon-name-part></tp:taxon-name> (R.T.Craig) Backeb., <tp:taxon-name><tp:taxon-name-part taxon-name-part-type="genus" reg="Cactaceae">Cactaceae</tp:taxon-name-part></tp:taxon-name> 5: 3291. 1961. <tp:taxon-name><tp:taxon-name-part taxon-name-part-type="genus" reg="Mammillaria">Mammillaria</tp:taxon-name-part><tp:taxon-name-part taxon-name-part-type="species" reg="mazatlanensis">mazatlanensis</tp:taxon-name-part><tp:taxon-name-part taxon-name-part-type="infraspecific-rank">f.</tp:taxon-name-part><tp:taxon-name-part taxon-name-part-type="form" reg="sinalensis">sinalensis</tp:taxon-name-part></tp:taxon-name> (R.T.Craig) Neutel., Succulenta (Netherlands) 65: 119. 1986. Type: México, Sinaloa, Arroyo de Ibarra, near Rosario 1940, <italic>E</italic>, <italic>Baxter s.n.</italic> (lectotype, designated here, Mammill. Handb.: 169. 1945: Illustration “f. 151 <tp:taxon-name><tp:taxon-name-part taxon-name-part-type="genus" reg="Mammillaria">Mammillaria</tp:taxon-name-part><tp:taxon-name-part taxon-name-part-type="species" reg="occidentalis">occidentalis</tp:taxon-name-part><tp:taxon-name-part taxon-name-part-type="infraspecific-rank">var.</tp:taxon-name-part><tp:taxon-name-part taxon-name-part-type="variety" reg="sinalensis">sinalensis</tp:taxon-name-part></tp:taxon-name> X 1”). <bold>Notes.</bold> The protologue indicates that the type specimen was collected, however, it is not mentioned in which herbarium it was deposited. Some specimens collected by <xref ref-type="bibr" rid="B19">Craig (1945)</xref> were deposited in the UC herbarium, currently fused with the CAS herbarium. A search was made in the CAS database (<ext-link xmlns:xlink="http://www.w3.org/1999/xlink" xlink:type="simple" ext-link-type="uri" xlink:href="https://www.calacademy.org/scientists/botany-collections">https://www.calacademy.org/scientists/botany-collections</ext-link>) and it was not possible to locate the material, on the other hand, type specimens deposited in CAS from UC apparently were lost (<xref ref-type="bibr" rid="B14">Breslin et al. 2021</xref>). </comment></tp:nomenclature-citation><tp:nomenclature-citation><tp:taxon-name>
                    <tp:taxon-name-part taxon-name-part-type="genus" reg="Mammillaria"/>
                    <tp:taxon-name-part taxon-name-part-type="species" reg="mazatlanensis"/>
                    <tp:taxon-name-part taxon-name-part-type="variety" reg="monocentra"/>
                  </tp:taxon-name><comment>= <tp:taxon-name><tp:taxon-name-part taxon-name-part-type="genus" reg="Mammillaria">Mammillaria</tp:taxon-name-part><tp:taxon-name-part taxon-name-part-type="species" reg="mazatlanensis">mazatlanensis</tp:taxon-name-part><tp:taxon-name-part taxon-name-part-type="infraspecific-rank">var.</tp:taxon-name-part><tp:taxon-name-part taxon-name-part-type="variety" reg="monocentra">monocentra</tp:taxon-name-part></tp:taxon-name> R.T.Craig, <tp:taxon-name><tp:taxon-name-part taxon-name-part-type="genus" reg="Mammillaria">Mammillaria</tp:taxon-name-part></tp:taxon-name> Handb.: 242, 1945. Type: México, Sonora, Yaqui Valley, in the lower delta of the Río Yaqui 1936, <italic>J. Hilton &amp; R. T. Craig s.n</italic>. (lectotype, designated here, Mammill. Handb.: 242. 1945: Illustration “f. 219 <tp:taxon-name><tp:taxon-name-part taxon-name-part-type="genus" reg="Mammillaria">Mammillaria</tp:taxon-name-part><tp:taxon-name-part taxon-name-part-type="species" reg="mazatlanensis">mazatlanensis</tp:taxon-name-part><tp:taxon-name-part taxon-name-part-type="infraspecific-rank">var.</tp:taxon-name-part><tp:taxon-name-part taxon-name-part-type="variety" reg="monocentra">monocentra</tp:taxon-name-part></tp:taxon-name> X 1”). <bold>Notes.</bold> See <tp:taxon-name><tp:taxon-name-part taxon-name-part-type="genus" reg="Mammillaria">Mammillaria</tp:taxon-name-part><tp:taxon-name-part taxon-name-part-type="species" reg="occidentalis">occidentalis</tp:taxon-name-part><tp:taxon-name-part taxon-name-part-type="infraspecific-rank">var.</tp:taxon-name-part><tp:taxon-name-part taxon-name-part-type="variety" reg="sinalensis">sinalensis</tp:taxon-name-part></tp:taxon-name></comment></tp:nomenclature-citation></tp:nomenclature-citation-list></tp:nomenclature><ref-list><ref id="B48"><mixed-citation xmlns:xlink="http://www.w3.org/1999/xlink" xlink:type="simple"><person-group><name name-style="western"><surname>Schumann</surname><given-names>K</given-names></name></person-group> (<year>1901</year>) <article-title>Beschreibungen unbekannter oder wenig bekannter Kakteenblüten.</article-title><source>Monatsschrift für Kakteenkunde</source><volume>11</volume>: <fpage>154</fpage>–<lpage>157</lpage>.</mixed-citation></ref><ref id="B27"><mixed-citation xmlns:xlink="http://www.w3.org/1999/xlink" xlink:type="simple"><person-group><name name-style="western"><surname>Gurke</surname><given-names>M</given-names></name></person-group> (<year>1905</year>) <article-title><italic>Ma</italic>[<italic>m</italic>]<italic>millaria <tp:taxon-name><tp:taxon-name-part taxon-name-part-type="genus"/><tp:taxon-name-part taxon-name-part-type="species">mazatlanensis</tp:taxon-name-part></tp:taxon-name></italic> K. Schum. Monatsschrift für Kakteenkunde.</article-title><volume>15</volume>: <fpage>154</fpage>–<lpage>156</lpage>.</mixed-citation></ref><ref id="B29"><mixed-citation xmlns:xlink="http://www.w3.org/1999/xlink" xlink:type="simple"><person-group><name name-style="western"><surname>Hunt</surname><given-names>DR</given-names></name></person-group> (<year>1985</year>) <article-title>A new review of <tp:taxon-name><tp:taxon-name-part taxon-name-part-type="genus">Mammillaria</tp:taxon-name-part></tp:taxon-name> names.</article-title><source>Bradleya</source><volume>3</volume>(<issue>3</issue>): <fpage>53</fpage>–<lpage>66</lpage>. <ext-link xlink:type="simple" ext-link-type="doi" xlink:href="10.25223/brad.n3.1985.a3">https://doi.org/10.25223/brad.n3.1985.a3</ext-link></mixed-citation></ref><ref id="B19"><mixed-citation xmlns:xlink="http://www.w3.org/1999/xlink" xlink:type="simple"><person-group><name name-style="western"><surname>Craig</surname><given-names>RT</given-names></name></person-group> (<year>1945</year>) The <italic><tp:taxon-name><tp:taxon-name-part taxon-name-part-type="genus">Mammillaria</tp:taxon-name-part></tp:taxon-name></italic> Hanbook. Abbey Garden Press, Pasadena.</mixed-citation></ref><ref id="B14"><mixed-citation xmlns:xlink="http://www.w3.org/1999/xlink" xlink:type="simple"><person-group><name name-style="western"><surname>Breslin</surname><given-names>P</given-names></name><name name-style="western"><surname>Wojciechowski</surname><given-names>MF</given-names></name><name name-style="western"><surname>Majure</surname><given-names>LM</given-names></name></person-group> (<year>2021</year>) Molecular phylogeny of the Mammilloid clade (<tp:taxon-name><tp:taxon-name-part taxon-name-part-type="genus">Cactaceae</tp:taxon-name-part></tp:taxon-name>) resolves the monophyly of <italic><tp:taxon-name><tp:taxon-name-part taxon-name-part-type="genus">Mammillaria</tp:taxon-name-part></tp:taxon-name></italic>. Taxon 70(2): 308–323. <ext-link xlink:type="simple" ext-link-type="doi" xlink:href="10.1002/tax.12451">https://doi.org/10.1002/tax.12451</ext-link></mixed-citation></ref></ref-list></tp:taxon-treatment>
