# Supplementary material for: ﻿Phylogenetic relationships in Coryphantha and implications on Pelecyphora and Escobaria (Cacteae, Cactoideae, Cactaceae)
Source: PhytoKeys. 2022 Jan 21;188:115–65. doi: 10.3897/phytokeys.188.75739 (PMC8799629; doi:10.3897/phytokeys.188.75739)
Supplement: XML Treatment for Pelecyphora [file phytokeys.188.75739-treatment2.xml]

<!DOCTYPE tp:taxon-treatment
  PUBLIC "-//TaxonX//DTD Taxonomic Treatment Publishing DTD v0 20100105//EN" "tax-treatment-NSO.dtd">
<tp:taxon-treatment xmlns:tp="http://www.plazi.org/taxpub"><tp:treatment-meta><kwd-group><label>Taxon classification</label><kwd>
                <named-content content-type="kingdom">Plantae</named-content>
              </kwd><kwd>
                <named-content content-type="order">Caryophyllales</named-content>
              </kwd><kwd>
                <named-content content-type="family">Cactaceae</named-content>
              </kwd></kwd-group><mixed-citation publication-type="journal"><person-group><name><surname>Sánchez</surname><given-names>Daniel</given-names></name><name><surname>Vázquez-Benítez</surname><given-names>Balbina</given-names></name><name><surname>Vázquez-Sánchez</surname><given-names>Monserrat</given-names></name><name><surname>Aquino</surname><given-names>David</given-names></name><name><surname>Arias</surname><given-names>Salvador</given-names></name></person-group><article-title>﻿Phylogenetic relationships in <italic><tp:taxon-name><tp:taxon-name-part taxon-name-part-type="genus" reg="Coryphantha">Coryphantha</tp:taxon-name-part></tp:taxon-name></italic> and implications on <italic><tp:taxon-name><tp:taxon-name-part taxon-name-part-type="genus" reg="Pelecyphora">Pelecyphora</tp:taxon-name-part></tp:taxon-name></italic> and <italic><tp:taxon-name><tp:taxon-name-part taxon-name-part-type="genus" reg="Escobaria">Escobaria</tp:taxon-name-part></tp:taxon-name></italic> (Cacteae, <tp:taxon-name><tp:taxon-name-part taxon-name-part-type="subfamily">Cactoideae</tp:taxon-name-part></tp:taxon-name>, <tp:taxon-name><tp:taxon-name-part taxon-name-part-type="genus" reg="Cactaceae">Cactaceae</tp:taxon-name-part></tp:taxon-name>)</article-title><source>PhytoKeys</source><day>21</day><month>01</month><year>2022</year><volume>188</volume><fpage>115</fpage><lpage>165</lpage><pub-id pub-id-type="doi">10.3897/phytokeys.188.75739</pub-id></mixed-citation></tp:treatment-meta><tp:nomenclature><label>﻿</label><tp:taxon-name>
              <tp:taxon-name-part taxon-name-part-type="genus" reg="Pelecyphora">Pelecyphora</tp:taxon-name-part>
            </tp:taxon-name><tp:taxon-authority>Ehrenb., Bot. Zeitung (Berlin) 1: 737. 1843.</tp:taxon-authority><tp:nomenclature-citation-list><tp:nomenclature-citation><tp:taxon-name>
                  <tp:taxon-name-part taxon-name-part-type="genus" reg="Cochiseia"/>
                </tp:taxon-name><comment>= <tp:taxon-name><tp:taxon-name-part taxon-name-part-type="genus" reg="Cochiseia">Cochiseia</tp:taxon-name-part></tp:taxon-name> W.Earle, Saguaroland Bull. 30: 65. 1976. Type: <tp:taxon-name><tp:taxon-name-part taxon-name-part-type="genus" reg="Cochiseia">Cochiseia</tp:taxon-name-part><tp:taxon-name-part taxon-name-part-type="species" reg="robbinsorum">robbinsorum</tp:taxon-name-part></tp:taxon-name> W.Earle. </comment></tp:nomenclature-citation><tp:nomenclature-citation><tp:taxon-name>
                  <tp:taxon-name-part taxon-name-part-type="genus" reg="Encephalocarpus"/>
                </tp:taxon-name><comment>= <tp:taxon-name><tp:taxon-name-part taxon-name-part-type="genus" reg="Encephalocarpus">Encephalocarpus</tp:taxon-name-part></tp:taxon-name> A.Berger, Kakteen 331. 1929. Type: <tp:taxon-name><tp:taxon-name-part taxon-name-part-type="genus" reg="Encephalocarpus">Encephalocarpus</tp:taxon-name-part><tp:taxon-name-part taxon-name-part-type="species" reg="strobiliformis">strobiliformis</tp:taxon-name-part></tp:taxon-name> (Werderm.) A.Berger. </comment></tp:nomenclature-citation><tp:nomenclature-citation><tp:taxon-name>
                  <tp:taxon-name-part taxon-name-part-type="genus" reg="Escocoryphantha"/>
                </tp:taxon-name><comment>= <tp:taxon-name><tp:taxon-name-part taxon-name-part-type="genus" reg="Escocoryphantha">Escocoryphantha</tp:taxon-name-part></tp:taxon-name> Doweld, Sukkulenty 1: 10. 1999. Type: <tp:taxon-name><tp:taxon-name-part taxon-name-part-type="genus" reg="Escocoryphantha">Escocoryphantha</tp:taxon-name-part><tp:taxon-name-part taxon-name-part-type="species" reg="chihuahuensis">chihuahuensis</tp:taxon-name-part></tp:taxon-name> (Britton &amp; Rose) Doweld. </comment></tp:nomenclature-citation><tp:nomenclature-citation><tp:taxon-name>
                  <tp:taxon-name-part taxon-name-part-type="genus" reg="Escobaria"/>
                </tp:taxon-name><comment>= <tp:taxon-name><tp:taxon-name-part taxon-name-part-type="genus" reg="Escobaria">Escobaria</tp:taxon-name-part></tp:taxon-name> Britton &amp; Rose, <tp:taxon-name><tp:taxon-name-part taxon-name-part-type="genus" reg="Cactaceae">Cactaceae</tp:taxon-name-part></tp:taxon-name> 4: 53. 1923. Type: <tp:taxon-name><tp:taxon-name-part taxon-name-part-type="genus" reg="Escobaria">Escobaria</tp:taxon-name-part><tp:taxon-name-part taxon-name-part-type="species" reg="tuberculosa">tuberculosa</tp:taxon-name-part></tp:taxon-name> (Engelm.) Britton &amp; Rose. </comment></tp:nomenclature-citation><tp:nomenclature-citation><tp:taxon-name>
                  <tp:taxon-name-part taxon-name-part-type="genus" reg="Escobesseya"/>
                </tp:taxon-name><comment>= <tp:taxon-name><tp:taxon-name-part taxon-name-part-type="genus" reg="Escobesseya">Escobesseya</tp:taxon-name-part></tp:taxon-name> Hester, Desert Pl. Life 17: 23. 1945. Type: <tp:taxon-name><tp:taxon-name-part taxon-name-part-type="genus" reg="Escobesseya">Escobesseya</tp:taxon-name-part><tp:taxon-name-part taxon-name-part-type="species" reg="dasyacantha">dasyacantha</tp:taxon-name-part></tp:taxon-name> (Engelm.) Hester, Desert Pl. Life 17: 25. 1945. </comment></tp:nomenclature-citation><tp:nomenclature-citation><tp:taxon-name>
                  <tp:taxon-name-part taxon-name-part-type="genus" reg="Fobea"/>
                </tp:taxon-name><comment>= <tp:taxon-name><tp:taxon-name-part taxon-name-part-type="genus" reg="Fobea">Fobea</tp:taxon-name-part></tp:taxon-name> Frič ex Boed., Kakteenkunde 1933: 155. 1933. Type: <tp:taxon-name><tp:taxon-name-part taxon-name-part-type="genus" reg="Fobea">Fobea</tp:taxon-name-part><tp:taxon-name-part taxon-name-part-type="species" reg="viridiflora">viridiflora</tp:taxon-name-part></tp:taxon-name> Frič ex Boed. </comment></tp:nomenclature-citation><tp:nomenclature-citation><tp:taxon-name>
                  <tp:taxon-name-part taxon-name-part-type="genus" reg="Lepidocoryphantha"/>
                </tp:taxon-name><comment>= <tp:taxon-name><tp:taxon-name-part taxon-name-part-type="genus" reg="Lepidocoryphantha">Lepidocoryphantha</tp:taxon-name-part></tp:taxon-name> Backeb., Blätt. Kakteenf. 1938: 22. 1938. Type: <tp:taxon-name><tp:taxon-name-part taxon-name-part-type="genus" reg="Lepidocoryphantha">Lepidocoryphantha</tp:taxon-name-part><tp:taxon-name-part taxon-name-part-type="species" reg="macromeris">macromeris</tp:taxon-name-part></tp:taxon-name> (Engelm.) Bakeb. </comment></tp:nomenclature-citation><tp:nomenclature-citation><tp:taxon-name>
                  <tp:taxon-name-part taxon-name-part-type="genus" reg="Neobesseya"/>
                </tp:taxon-name><comment>= <tp:taxon-name><tp:taxon-name-part taxon-name-part-type="genus" reg="Neobesseya">Neobesseya</tp:taxon-name-part></tp:taxon-name> Britton &amp; Rose, <tp:taxon-name><tp:taxon-name-part taxon-name-part-type="genus" reg="Cactaceae">Cactaceae</tp:taxon-name-part></tp:taxon-name> 4: 51. 1923. Type: <tp:taxon-name><tp:taxon-name-part taxon-name-part-type="genus" reg="Neobesseya">Neobesseya</tp:taxon-name-part><tp:taxon-name-part taxon-name-part-type="species" reg="missouriensis">missouriensis</tp:taxon-name-part></tp:taxon-name> (Sweet) Britton &amp; Rose. </comment></tp:nomenclature-citation></tp:nomenclature-citation-list></tp:nomenclature><tp:treatment-sec sec-type="material" id="SECID0EI3BI"><title>Type.</title><p><italic><tp:taxon-name><tp:taxon-name-part taxon-name-part-type="genus" reg="Pelecyphora">Pelecyphora</tp:taxon-name-part><tp:taxon-name-part taxon-name-part-type="species" reg="aselliformis">aselliformis</tp:taxon-name-part></tp:taxon-name></italic> Ehrenb.</p></tp:treatment-sec></tp:taxon-treatment>
