# Supplementary material for: ﻿Phylogenetic relationships in Coryphantha and implications on Pelecyphora and Escobaria (Cacteae, Cactoideae, Cactaceae)
Source: PhytoKeys. 2022 Jan 21;188:115–65. doi: 10.3897/phytokeys.188.75739 (PMC8799629; doi:10.3897/phytokeys.188.75739)
Supplement: XML Treatment for Pelecyphora chihuahuensis [file phytokeys.188.75739-treatment7.xml]

<!DOCTYPE tp:taxon-treatment
  PUBLIC "-//TaxonX//DTD Taxonomic Treatment Publishing DTD v0 20100105//EN" "tax-treatment-NSO.dtd">
<tp:taxon-treatment xmlns:tp="http://www.plazi.org/taxpub"><tp:treatment-meta><kwd-group><label>Taxon classification</label><kwd>
                <named-content content-type="kingdom">Plantae</named-content>
              </kwd><kwd>
                <named-content content-type="order">Caryophyllales</named-content>
              </kwd><kwd>
                <named-content content-type="family">Cactaceae</named-content>
              </kwd></kwd-group><mixed-citation publication-type="journal"><person-group><name><surname>Sánchez</surname><given-names>Daniel</given-names></name><name><surname>Vázquez-Benítez</surname><given-names>Balbina</given-names></name><name><surname>Vázquez-Sánchez</surname><given-names>Monserrat</given-names></name><name><surname>Aquino</surname><given-names>David</given-names></name><name><surname>Arias</surname><given-names>Salvador</given-names></name></person-group><article-title>﻿Phylogenetic relationships in <italic><tp:taxon-name><tp:taxon-name-part taxon-name-part-type="genus" reg="Coryphantha">Coryphantha</tp:taxon-name-part></tp:taxon-name></italic> and implications on <italic><tp:taxon-name><tp:taxon-name-part taxon-name-part-type="genus" reg="Pelecyphora">Pelecyphora</tp:taxon-name-part></tp:taxon-name></italic> and <italic><tp:taxon-name><tp:taxon-name-part taxon-name-part-type="genus" reg="Escobaria">Escobaria</tp:taxon-name-part></tp:taxon-name></italic> (Cacteae, <tp:taxon-name><tp:taxon-name-part taxon-name-part-type="subfamily">Cactoideae</tp:taxon-name-part></tp:taxon-name>, <tp:taxon-name><tp:taxon-name-part taxon-name-part-type="genus" reg="Cactaceae">Cactaceae</tp:taxon-name-part></tp:taxon-name>)</article-title><source>PhytoKeys</source><day>21</day><month>01</month><year>2022</year><volume>188</volume><fpage>115</fpage><lpage>165</lpage><pub-id pub-id-type="doi">10.3897/phytokeys.188.75739</pub-id></mixed-citation></tp:treatment-meta><tp:nomenclature><label>﻿</label><tp:taxon-name>
              <tp:taxon-name-part taxon-name-part-type="genus" reg="Pelecyphora">Pelecyphora</tp:taxon-name-part>
              <tp:taxon-name-part taxon-name-part-type="species" reg="chihuahuensis">chihuahuensis</tp:taxon-name-part>
              <object-id xmlns:xlink="http://www.w3.org/1999/xlink" content-type="ipni" xlink:type="simple">urn:lsid:ipni.org:names:77248944-1</object-id>
            </tp:taxon-name><tp:taxon-authority>(Britton &amp; Rose) D.Aquino &amp; Dan.Sánchez</tp:taxon-authority><tp:taxon-status xmlns:xlink="http://www.w3.org/1999/xlink" xlink:type="simple">comb. nov.</tp:taxon-status><tp:nomenclature-citation-list><tp:nomenclature-citation><tp:taxon-name>
                  <tp:taxon-name-part taxon-name-part-type="genus" reg="Escobaria"/>
                  <tp:taxon-name-part taxon-name-part-type="species" reg="chihuahuensis"/>
                </tp:taxon-name><comment>≡ <tp:taxon-name><tp:taxon-name-part taxon-name-part-type="genus" reg="Escobaria">Escobaria</tp:taxon-name-part><tp:taxon-name-part taxon-name-part-type="species" reg="chihuahuensis">chihuahuensis</tp:taxon-name-part></tp:taxon-name> Britton &amp; Rose, <tp:taxon-name><tp:taxon-name-part taxon-name-part-type="genus" reg="Cactaceae">Cactaceae</tp:taxon-name-part></tp:taxon-name> 4: 55. 1923. <tp:taxon-name><tp:taxon-name-part taxon-name-part-type="genus" reg="Coryphantha">Coryphantha</tp:taxon-name-part><tp:taxon-name-part taxon-name-part-type="species" reg="chihuahuensis">chihuahuensis</tp:taxon-name-part></tp:taxon-name> (Britton &amp; Rose) A.Berger, Kakteen: 339. 1929. <tp:taxon-name><tp:taxon-name-part taxon-name-part-type="genus" reg="Escocoryphantha">Escocoryphantha</tp:taxon-name-part><tp:taxon-name-part taxon-name-part-type="species" reg="chihuahuensis">chihuahuensis</tp:taxon-name-part></tp:taxon-name> (Britton &amp; Rose) Doweld, Sukkulenty 2: 10. 1999. Type: México, Chihuahua, Vicinity of Chihuahua, 08 Apr 1908, <italic>E. Palmer 72</italic> (holotype: US [573550]; isotype: K [250731 image!]). </comment></tp:nomenclature-citation><tp:nomenclature-citation><tp:taxon-name>
                  <tp:taxon-name-part taxon-name-part-type="genus" reg="Mammillaria"/>
                  <tp:taxon-name-part taxon-name-part-type="species" reg="strobiliformis"/>
                </tp:taxon-name><comment>= <tp:taxon-name><tp:taxon-name-part taxon-name-part-type="genus" reg="Mammillaria">Mammillaria</tp:taxon-name-part><tp:taxon-name-part taxon-name-part-type="species" reg="strobiliformis">strobiliformis</tp:taxon-name-part></tp:taxon-name> Scheer ex Salm-Dyck, Cact. Hort. Dyck. 104–105. 1850, not <tp:taxon-name><tp:taxon-name-part taxon-name-part-type="genus" reg="Mammillaria">Mammillaria</tp:taxon-name-part><tp:taxon-name-part taxon-name-part-type="species" reg="strobiliformis">strobiliformis</tp:taxon-name-part></tp:taxon-name> Engelm., Mem. Tour N. Mexico: 113. 1848, not <tp:taxon-name><tp:taxon-name-part taxon-name-part-type="genus" reg="Mammillaria">Mammillaria</tp:taxon-name-part><tp:taxon-name-part taxon-name-part-type="species" reg="strobiliformis">strobiliformis</tp:taxon-name-part></tp:taxon-name> Muehlenpf., Allg. Gartenzeitung 16: 19. 1848. <tp:taxon-name><tp:taxon-name-part taxon-name-part-type="genus" reg="Echinocactus">Echinocactus</tp:taxon-name-part><tp:taxon-name-part taxon-name-part-type="species" reg="strobiliformis">strobiliformis</tp:taxon-name-part></tp:taxon-name> Poselg., Allg. Gartenzeitung 21: 107. 1853. <tp:taxon-name><tp:taxon-name-part taxon-name-part-type="genus" reg="Cactus">Cactus</tp:taxon-name-part><tp:taxon-name-part taxon-name-part-type="species" reg="strobiliformis">strobiliformis</tp:taxon-name-part></tp:taxon-name> (Sheer) Kuntze, Revis. Gen. Pl. 1: 261. 1891. <tp:taxon-name><tp:taxon-name-part taxon-name-part-type="genus" reg="Escobaria">Escobaria</tp:taxon-name-part><tp:taxon-name-part taxon-name-part-type="species" reg="strobiliformis">strobiliformis</tp:taxon-name-part></tp:taxon-name> (Poselg.) F.Boedeker, Mammillarien-Vergleichs-Schlüssel 16. 1933. <tp:taxon-name><tp:taxon-name-part taxon-name-part-type="genus" reg="Coryphantha">Coryphantha</tp:taxon-name-part><tp:taxon-name-part taxon-name-part-type="species" reg="strobiliformis">strobiliformis</tp:taxon-name-part></tp:taxon-name> (Poselg.) Moran, Gentes Herbarium 8: 318. 1953. Type: [Fragments from] Potts’s original specimen, cult. 1857, hort., Jan 1857, <italic>J.M.F.A.H.I.Salm-Reifferscheid-Dyck s.n.</italic> (lectotype, designated by Benson, Cact. Succ. J. (Los Angeles): 189. 1969: MO). <bold>Notes.</bold><xref ref-type="bibr" rid="B16">Britton and Rose (1923)</xref> chose Engelmann’s epithet <italic>tuberculosa</italic> over <italic>strobiliformis</italic>, because the last represents a homonym. However, <xref ref-type="bibr" rid="B7">Benson (1969)</xref> suggested that the epithet <italic>strobiliformis</italic> should be preferred over the epithet <italic>tuberculosa</italic>. <xref ref-type="bibr" rid="B57">Zimmerman and Parfitt (1993+)</xref> mention that <tp:taxon-name><tp:taxon-name-part taxon-name-part-type="genus" reg="Escobaria">Escobaria</tp:taxon-name-part><tp:taxon-name-part taxon-name-part-type="species" reg="tuberculosa">tuberculosa</tp:taxon-name-part></tp:taxon-name> and <tp:taxon-name><tp:taxon-name-part taxon-name-part-type="genus" reg="Escobaria">E.</tp:taxon-name-part><tp:taxon-name-part taxon-name-part-type="species" reg="strobiliformis">strobiliformis</tp:taxon-name-part></tp:taxon-name> represent two independent entities and the name <tp:taxon-name><tp:taxon-name-part taxon-name-part-type="genus" reg="Escobaria">E.</tp:taxon-name-part><tp:taxon-name-part taxon-name-part-type="species" reg="chihuahuensis">chihuahuensis</tp:taxon-name-part></tp:taxon-name> Britton &amp; Rose should be considered a synonym of <tp:taxon-name><tp:taxon-name-part taxon-name-part-type="genus" reg="Escobaria">E.</tp:taxon-name-part><tp:taxon-name-part taxon-name-part-type="species" reg="strobiliformis">strobiliformis</tp:taxon-name-part></tp:taxon-name>. Given the difference in opinions, <xref ref-type="bibr" rid="B32">Hunt et al. (2006)</xref> explained that the name <tp:taxon-name><tp:taxon-name-part taxon-name-part-type="genus" reg="Escobaria">Escobaria</tp:taxon-name-part><tp:taxon-name-part taxon-name-part-type="species" reg="strobiliformis">strobiliformis</tp:taxon-name-part></tp:taxon-name> has been incorrectly applied to <tp:taxon-name><tp:taxon-name-part taxon-name-part-type="genus" reg="Escobaria">E.</tp:taxon-name-part><tp:taxon-name-part taxon-name-part-type="species" reg="tuberculosa">tuberculosa</tp:taxon-name-part></tp:taxon-name> and should be rejected. <xref ref-type="bibr" rid="B30">Hunt (2016)</xref> concludes that <tp:taxon-name><tp:taxon-name-part taxon-name-part-type="genus" reg="Escobaria">E.</tp:taxon-name-part><tp:taxon-name-part taxon-name-part-type="species" reg="strobiliformis">strobiliformis</tp:taxon-name-part></tp:taxon-name> is an inadmissible name or with indeterminate application. In order to maintain the stability of the names listed in this treatment, the name <tp:taxon-name><tp:taxon-name-part taxon-name-part-type="genus" reg="Mammillaria">Mammillaria</tp:taxon-name-part><tp:taxon-name-part taxon-name-part-type="species" reg="strobiliformis">strobiliformis</tp:taxon-name-part></tp:taxon-name> is considered a homonym and should not be applied (<xref ref-type="bibr" rid="B53">Turland et al. 2018</xref>). In turn, this decision makes it possible to retain the epithet <italic>strobiliformis</italic> for the name <tp:taxon-name><tp:taxon-name-part taxon-name-part-type="genus" reg="Pelecyphora">Pelecyphora</tp:taxon-name-part><tp:taxon-name-part taxon-name-part-type="species" reg="strobilformis">strobilformis</tp:taxon-name-part></tp:taxon-name> (Werderm.) Fric. &amp; Schelle (basionym <tp:taxon-name><tp:taxon-name-part taxon-name-part-type="genus" reg="Ariocarpus">Ariocarpus</tp:taxon-name-part><tp:taxon-name-part taxon-name-part-type="species" reg="strobiliformis">strobiliformis</tp:taxon-name-part></tp:taxon-name> Werderm.). Finally, original description is not complete and lacks data on floral characters, so it is not feasible to decide on the correct interpretation. </comment></tp:nomenclature-citation><tp:nomenclature-citation><tp:taxon-name>
                  <tp:taxon-name-part taxon-name-part-type="genus" reg="Mammillaria"/>
                  <tp:taxon-name-part taxon-name-part-type="species" reg="strobiliformis"/>
                  <tp:taxon-name-part taxon-name-part-type="variety" reg="caespititia"/>
                </tp:taxon-name><comment>= <tp:taxon-name><tp:taxon-name-part taxon-name-part-type="genus" reg="Mammillaria">Mammillaria</tp:taxon-name-part><tp:taxon-name-part taxon-name-part-type="species" reg="strobiliformis">strobiliformis</tp:taxon-name-part><tp:taxon-name-part taxon-name-part-type="infraspecific-rank">var.</tp:taxon-name-part><tp:taxon-name-part taxon-name-part-type="variety" reg="caespititia">caespititia</tp:taxon-name-part></tp:taxon-name> Quehl, Monatsschr. Kakteenk. 19: 173. 1909. <tp:taxon-name><tp:taxon-name-part taxon-name-part-type="genus" reg="Mammillaria">Mammillaria</tp:taxon-name-part><tp:taxon-name-part taxon-name-part-type="species" reg="strobiliformis">strobiliformis</tp:taxon-name-part><tp:taxon-name-part taxon-name-part-type="infraspecific-rank">f.</tp:taxon-name-part><tp:taxon-name-part taxon-name-part-type="form" reg="caespititia">caespititia</tp:taxon-name-part></tp:taxon-name> (Quehl) Schelle, Kakteen: 285. 1926. <tp:taxon-name><tp:taxon-name-part taxon-name-part-type="genus" reg="Escobaria">Escobaria</tp:taxon-name-part><tp:taxon-name-part taxon-name-part-type="species" reg="tuberculosa">tuberculosa</tp:taxon-name-part><tp:taxon-name-part taxon-name-part-type="infraspecific-rank">var.</tp:taxon-name-part><tp:taxon-name-part taxon-name-part-type="variety" reg="caespititia">caespititia</tp:taxon-name-part></tp:taxon-name> (Quehl) Borg, Cacti 304. 1937. Type: Probably Mexico. (Not preserved). </comment></tp:nomenclature-citation></tp:nomenclature-citation-list></tp:nomenclature><ref-list><ref id="B16"><mixed-citation xmlns:xlink="http://www.w3.org/1999/xlink" xlink:type="simple"><person-group><name name-style="western"><surname>Britton</surname><given-names>NL</given-names></name><name name-style="western"><surname>Rose</surname><given-names>JN</given-names></name></person-group> (<year>1923</year>) <source>The <italic><tp:taxon-name><tp:taxon-name-part taxon-name-part-type="genus">Cactaceae</tp:taxon-name-part></tp:taxon-name></italic>: Descriptions and Illustrations of Plants of the <tp:taxon-name><tp:taxon-name-part taxon-name-part-type="genus">Cactus</tp:taxon-name-part></tp:taxon-name> Family, vol. 4.</source><publisher-name>The Carnegie Institution</publisher-name>, <publisher-loc>Washington DC</publisher-loc>, <size units="page">318 pp</size>.</mixed-citation></ref><ref id="B7"><mixed-citation xmlns:xlink="http://www.w3.org/1999/xlink" xlink:type="simple"><person-group><name name-style="western"><surname>Benson</surname><given-names>LD</given-names></name></person-group> (<year>1969</year>) <article-title>The cacti of the United States and Canada. New names and nomenclatural combinations.</article-title><source><tp:taxon-name><tp:taxon-name-part taxon-name-part-type="genus">Cactus</tp:taxon-name-part></tp:taxon-name> and Succulent Journal (Los Angeles)</source><volume>41</volume>(<issue>4</issue>): <fpage>185</fpage>–<lpage>190</lpage>.</mixed-citation></ref><ref id="B57"><mixed-citation xmlns:xlink="http://www.w3.org/1999/xlink" xlink:type="simple"><person-group><name name-style="western"><surname>Zimmerman</surname><given-names>AD</given-names></name><name name-style="western"><surname>Parfitt</surname><given-names>BD</given-names></name></person-group> (<year>1993+</year>) Flora of North America Editorial Committee, eds. 1993+. Flora of North America North of Mexico [Online]. 22+ vols. New York and Oxford. Vol. 4. <ext-link xlink:type="simple" ext-link-type="uri" xlink:href="http://beta.floranorthamerica.org/Coryphantha_tuberculosa">http://beta.floranorthamerica.org/Coryphantha_tuberculosa</ext-link> [Accessed 27.07.2021]</mixed-citation></ref><ref id="B32"><mixed-citation xmlns:xlink="http://www.w3.org/1999/xlink" xlink:type="simple"><person-group><name name-style="western"><surname>Hunt</surname><given-names>DR</given-names></name><name name-style="western"><surname>Taylor</surname><given-names>NP</given-names></name><name name-style="western"><surname>Glass</surname><given-names>H</given-names></name></person-group> (<year>2006</year>) <source>The new <tp:taxon-name><tp:taxon-name-part taxon-name-part-type="genus">Cactus</tp:taxon-name-part></tp:taxon-name> Lexicon: Descriptions and Illustrations of the <tp:taxon-name><tp:taxon-name-part taxon-name-part-type="genus">Cactus</tp:taxon-name-part></tp:taxon-name> Family (Vol. 1).</source><publisher-name>DH Books</publisher-name>, <publisher-loc>Milborne Port</publisher-loc>, <size units="page">375 pp</size>.</mixed-citation></ref><ref id="B30"><mixed-citation xmlns:xlink="http://www.w3.org/1999/xlink" xlink:type="simple"><person-group><name name-style="western"><surname>Hunt</surname><given-names>DR</given-names></name></person-group> (<year>2016</year>) <source>CITES <tp:taxon-name><tp:taxon-name-part taxon-name-part-type="genus">Cactaceae</tp:taxon-name-part></tp:taxon-name> checklist (3<sup>rd</sup> edn.).</source><publisher-name>Royal Botanical Gardens</publisher-name>, <publisher-loc>Kew</publisher-loc>, <size units="page">170 pp</size>.</mixed-citation></ref><ref id="B53"><mixed-citation xmlns:xlink="http://www.w3.org/1999/xlink" xlink:type="simple"><person-group><name name-style="western"><surname>Turland</surname><given-names>NJ</given-names></name><name name-style="western"><surname>Wiersema</surname><given-names>JH</given-names></name><name name-style="western"><surname>Barrie</surname><given-names>FR</given-names></name><name name-style="western"><surname>Greuter</surname><given-names>W</given-names></name><name name-style="western"><surname>Hawksworth</surname><given-names>DL</given-names></name><name name-style="western"><surname>Herendeen</surname><given-names>PS</given-names></name><name name-style="western"><surname>Knapp</surname><given-names>S</given-names></name><name name-style="western"><surname>Kusber</surname><given-names>W-H</given-names></name><name name-style="western"><surname>Li</surname><given-names>D-Z</given-names></name><name name-style="western"><surname>Marhold</surname><given-names>K</given-names></name><name name-style="western"><surname>May</surname><given-names>TW</given-names></name><name name-style="western"><surname>McNeill</surname><given-names>J</given-names></name><name name-style="western"><surname>Monro</surname><given-names>AM</given-names></name><name name-style="western"><surname>Prado</surname><given-names>J</given-names></name><name name-style="western"><surname>Price</surname><given-names>MJ</given-names></name><name name-style="western"><surname>Smith</surname><given-names>GF [Eds]</given-names></name></person-group> (<year>2018</year>) International Code of Nomenclature for algae, fungi, and plants (Shenzhen Code) adopted by the Nineteenth International Botanical Congress Shenzhen, China, July 2017. Regnum Vegetabile. Koeltz Botanical Books, Glashütten. <ext-link xlink:type="simple" ext-link-type="doi" xlink:href="10.12705/Code.2018">https://doi.org/10.12705/Code.2018</ext-link></mixed-citation></ref></ref-list></tp:taxon-treatment>
