# Supplementary material for: ﻿Phylogenetic relationships in Coryphantha and implications on Pelecyphora and Escobaria (Cacteae, Cactoideae, Cactaceae)
Source: PhytoKeys. 2022 Jan 21;188:115–65. doi: 10.3897/phytokeys.188.75739 (PMC8799629; doi:10.3897/phytokeys.188.75739)
Supplement: XML Treatment for Pelecyphora dasyacantha subsp. chaffeyi [file phytokeys.188.75739-treatment11.xml]

<!DOCTYPE tp:taxon-treatment
  PUBLIC "-//TaxonX//DTD Taxonomic Treatment Publishing DTD v0 20100105//EN" "tax-treatment-NSO.dtd">
<tp:taxon-treatment xmlns:tp="http://www.plazi.org/taxpub"><tp:treatment-meta><kwd-group><label>Taxon classification</label><kwd>
                <named-content content-type="kingdom">Plantae</named-content>
              </kwd><kwd>
                <named-content content-type="order">Caryophyllales</named-content>
              </kwd><kwd>
                <named-content content-type="family">Cactaceae</named-content>
              </kwd></kwd-group><mixed-citation publication-type="journal"><person-group><name><surname>Sánchez</surname><given-names>Daniel</given-names></name><name><surname>Vázquez-Benítez</surname><given-names>Balbina</given-names></name><name><surname>Vázquez-Sánchez</surname><given-names>Monserrat</given-names></name><name><surname>Aquino</surname><given-names>David</given-names></name><name><surname>Arias</surname><given-names>Salvador</given-names></name></person-group><article-title>﻿Phylogenetic relationships in <italic><tp:taxon-name><tp:taxon-name-part taxon-name-part-type="genus" reg="Coryphantha">Coryphantha</tp:taxon-name-part></tp:taxon-name></italic> and implications on <italic><tp:taxon-name><tp:taxon-name-part taxon-name-part-type="genus" reg="Pelecyphora">Pelecyphora</tp:taxon-name-part></tp:taxon-name></italic> and <italic><tp:taxon-name><tp:taxon-name-part taxon-name-part-type="genus" reg="Escobaria">Escobaria</tp:taxon-name-part></tp:taxon-name></italic> (Cacteae, <tp:taxon-name><tp:taxon-name-part taxon-name-part-type="subfamily">Cactoideae</tp:taxon-name-part></tp:taxon-name>, <tp:taxon-name><tp:taxon-name-part taxon-name-part-type="genus" reg="Cactaceae">Cactaceae</tp:taxon-name-part></tp:taxon-name>)</article-title><source>PhytoKeys</source><day>21</day><month>01</month><year>2022</year><volume>188</volume><fpage>115</fpage><lpage>165</lpage><pub-id pub-id-type="doi">10.3897/phytokeys.188.75739</pub-id></mixed-citation></tp:treatment-meta><tp:nomenclature><label>﻿</label><tp:taxon-name>
              <tp:taxon-name-part taxon-name-part-type="genus" reg="Pelecyphora">Pelecyphora</tp:taxon-name-part>
              <tp:taxon-name-part taxon-name-part-type="species" reg="dasyacantha">dasyacantha</tp:taxon-name-part>
              <tp:taxon-name-part taxon-name-part-type="infraspecific-rank">subsp.</tp:taxon-name-part>
              <tp:taxon-name-part taxon-name-part-type="subspecies" reg="chaffeyi">chaffeyi</tp:taxon-name-part>
              <object-id xmlns:xlink="http://www.w3.org/1999/xlink" content-type="ipni" xlink:type="simple">urn:lsid:ipni.org:names:77248948-1</object-id>
            </tp:taxon-name><tp:taxon-authority>(Britton &amp; Rose) D.Aquino &amp; Dan.Sánchez</tp:taxon-authority><tp:taxon-status xmlns:xlink="http://www.w3.org/1999/xlink" xlink:type="simple">comb. nov.</tp:taxon-status><tp:nomenclature-citation-list><tp:nomenclature-citation><tp:taxon-name>
                  <tp:taxon-name-part taxon-name-part-type="genus" reg="Escobaria"/>
                  <tp:taxon-name-part taxon-name-part-type="species" reg="chaffeyi"/>
                </tp:taxon-name><comment>≡ <tp:taxon-name><tp:taxon-name-part taxon-name-part-type="genus" reg="Escobaria">Escobaria</tp:taxon-name-part><tp:taxon-name-part taxon-name-part-type="species" reg="chaffeyi">chaffeyi</tp:taxon-name-part></tp:taxon-name> Britton &amp; Rose, <tp:taxon-name><tp:taxon-name-part taxon-name-part-type="genus" reg="Cactaceae">Cactaceae</tp:taxon-name-part></tp:taxon-name> 4: 56. 1923. <tp:taxon-name><tp:taxon-name-part taxon-name-part-type="genus" reg="Coryphantha">Coryphantha</tp:taxon-name-part><tp:taxon-name-part taxon-name-part-type="species" reg="chaffeyi">chaffeyi</tp:taxon-name-part></tp:taxon-name> (Britton &amp; Rose) Fosberg, Bull. S. Calif. Acad. Sci. 30: 58. 1931. <tp:taxon-name><tp:taxon-name-part taxon-name-part-type="genus" reg="Mammillaria">Mammillaria</tp:taxon-name-part><tp:taxon-name-part taxon-name-part-type="species" reg="chaffeyi">chaffeyi</tp:taxon-name-part></tp:taxon-name> (Britton &amp; Rose) Backeb., Neue Kakteen: 16. 1931. <tp:taxon-name><tp:taxon-name-part taxon-name-part-type="genus" reg="Escobaria">Escobaria</tp:taxon-name-part><tp:taxon-name-part taxon-name-part-type="species" reg="dasyacantha">dasyacantha</tp:taxon-name-part><tp:taxon-name-part taxon-name-part-type="infraspecific-rank">var.</tp:taxon-name-part><tp:taxon-name-part taxon-name-part-type="variety" reg="chaffeyi">chaffeyi</tp:taxon-name-part></tp:taxon-name> (Britton &amp; Rose) N.P.Taylor, Kakteen And. Sukk. 34: 157. 1983. <tp:taxon-name><tp:taxon-name-part taxon-name-part-type="genus" reg="Escobaria">Escobaria</tp:taxon-name-part><tp:taxon-name-part taxon-name-part-type="species" reg="dasyacantha">dasyacantha</tp:taxon-name-part><tp:taxon-name-part taxon-name-part-type="infraspecific-rank">subsp.</tp:taxon-name-part><tp:taxon-name-part taxon-name-part-type="subspecies" reg="chaffeyi">chaffeyi</tp:taxon-name-part></tp:taxon-name> (Britton &amp; Rose) N.P.Taylor, <tp:taxon-name><tp:taxon-name-part taxon-name-part-type="genus" reg="Cactaceae">Cactaceae</tp:taxon-name-part></tp:taxon-name> Consensus Init. 5: 13. 1998. <tp:taxon-name><tp:taxon-name-part taxon-name-part-type="genus" reg="Neobesseya">Neobesseya</tp:taxon-name-part><tp:taxon-name-part taxon-name-part-type="species" reg="dasyacantha">dasyacantha</tp:taxon-name-part><tp:taxon-name-part taxon-name-part-type="infraspecific-rank">subsp.</tp:taxon-name-part><tp:taxon-name-part taxon-name-part-type="subspecies" reg="chaffeyi">chaffeyi</tp:taxon-name-part></tp:taxon-name> (Britton &amp; Rose) Lodé, Cact.-Avent. Int. 98(Suppl.): 6. 2013. Type. México, Zacatecas, near Cedros, Jun 1910, <italic>E. Chaffey 5</italic> (lectotype, designated here: US [1821124 image!]; isolectotype: NY [image 271944!]). <bold>Notes.</bold> A label attached to the specimen deposited in the US (1821124!) indicates that this specimen was designated as a lectotype. However, the typification was not published, so it cannot be accepted (<xref ref-type="bibr" rid="B53">Turland et al. 2018</xref>). The sample is part of the original collection since it was collected in the type locality by E. Chaffey, coinciding with the data stipulated in the protologue. Therefore, we formalize the typification of the US specimen. </comment></tp:nomenclature-citation><tp:nomenclature-citation><tp:taxon-name>
                  <tp:taxon-name-part taxon-name-part-type="genus" reg="Escobaria"/>
                  <tp:taxon-name-part taxon-name-part-type="species" reg="fobei"/>
                </tp:taxon-name><comment>= <tp:taxon-name><tp:taxon-name-part taxon-name-part-type="genus" reg="Escobaria">Escobaria</tp:taxon-name-part><tp:taxon-name-part taxon-name-part-type="species" reg="fobei">fobei</tp:taxon-name-part></tp:taxon-name> Frič ex A.Berger, Kakteen: 280. 1929. Type. not designated. </comment></tp:nomenclature-citation><tp:nomenclature-citation><tp:taxon-name>
                  <tp:taxon-name-part taxon-name-part-type="genus" reg="Fobea"/>
                  <tp:taxon-name-part taxon-name-part-type="species" reg="viridiflora"/>
                </tp:taxon-name><comment>= <tp:taxon-name><tp:taxon-name-part taxon-name-part-type="genus" reg="Fobea">Fobea</tp:taxon-name-part><tp:taxon-name-part taxon-name-part-type="species" reg="viridiflora">viridiflora</tp:taxon-name-part></tp:taxon-name> Frič ex Boed., Kakteenkunde 1933: 155. 1933. <tp:taxon-name><tp:taxon-name-part taxon-name-part-type="genus" reg="Escobaria">Escobaria</tp:taxon-name-part><tp:taxon-name-part taxon-name-part-type="species" reg="chaffeyi">chaffeyi</tp:taxon-name-part><tp:taxon-name-part taxon-name-part-type="infraspecific-rank">f.</tp:taxon-name-part><tp:taxon-name-part taxon-name-part-type="form" reg="viridiflora">viridiflora</tp:taxon-name-part></tp:taxon-name> (Frič) Říha, Kaktusy (Brno) 22: 25. 1986. Type: not designated. </comment></tp:nomenclature-citation></tp:nomenclature-citation-list></tp:nomenclature><ref-list><ref id="B53"><mixed-citation xmlns:xlink="http://www.w3.org/1999/xlink" xlink:type="simple"><person-group><name name-style="western"><surname>Turland</surname><given-names>NJ</given-names></name><name name-style="western"><surname>Wiersema</surname><given-names>JH</given-names></name><name name-style="western"><surname>Barrie</surname><given-names>FR</given-names></name><name name-style="western"><surname>Greuter</surname><given-names>W</given-names></name><name name-style="western"><surname>Hawksworth</surname><given-names>DL</given-names></name><name name-style="western"><surname>Herendeen</surname><given-names>PS</given-names></name><name name-style="western"><surname>Knapp</surname><given-names>S</given-names></name><name name-style="western"><surname>Kusber</surname><given-names>W-H</given-names></name><name name-style="western"><surname>Li</surname><given-names>D-Z</given-names></name><name name-style="western"><surname>Marhold</surname><given-names>K</given-names></name><name name-style="western"><surname>May</surname><given-names>TW</given-names></name><name name-style="western"><surname>McNeill</surname><given-names>J</given-names></name><name name-style="western"><surname>Monro</surname><given-names>AM</given-names></name><name name-style="western"><surname>Prado</surname><given-names>J</given-names></name><name name-style="western"><surname>Price</surname><given-names>MJ</given-names></name><name name-style="western"><surname>Smith</surname><given-names>GF [Eds]</given-names></name></person-group> (<year>2018</year>) International Code of Nomenclature for algae, fungi, and plants (Shenzhen Code) adopted by the Nineteenth International Botanical Congress Shenzhen, China, July 2017. Regnum Vegetabile. Koeltz Botanical Books, Glashütten. <ext-link xlink:type="simple" ext-link-type="doi" xlink:href="10.12705/Code.2018">https://doi.org/10.12705/Code.2018</ext-link></mixed-citation></ref></ref-list></tp:taxon-treatment>
