# Supplementary material for: ﻿Phylogenetic relationships in Coryphantha and implications on Pelecyphora and Escobaria (Cacteae, Cactoideae, Cactaceae)
Source: PhytoKeys. 2022 Jan 21;188:115–65. doi: 10.3897/phytokeys.188.75739 (PMC8799629; doi:10.3897/phytokeys.188.75739)
Supplement: XML Treatment for Pelecyphora emskoetteriana [file phytokeys.188.75739-treatment13.xml]

<!DOCTYPE tp:taxon-treatment
  PUBLIC "-//TaxonX//DTD Taxonomic Treatment Publishing DTD v0 20100105//EN" "tax-treatment-NSO.dtd">
<tp:taxon-treatment xmlns:tp="http://www.plazi.org/taxpub"><tp:treatment-meta><kwd-group><label>Taxon classification</label><kwd>
                <named-content content-type="kingdom">Plantae</named-content>
              </kwd><kwd>
                <named-content content-type="order">Caryophyllales</named-content>
              </kwd><kwd>
                <named-content content-type="family">Cactaceae</named-content>
              </kwd></kwd-group><mixed-citation publication-type="journal"><person-group><name><surname>Sánchez</surname><given-names>Daniel</given-names></name><name><surname>Vázquez-Benítez</surname><given-names>Balbina</given-names></name><name><surname>Vázquez-Sánchez</surname><given-names>Monserrat</given-names></name><name><surname>Aquino</surname><given-names>David</given-names></name><name><surname>Arias</surname><given-names>Salvador</given-names></name></person-group><article-title>﻿Phylogenetic relationships in <italic><tp:taxon-name><tp:taxon-name-part taxon-name-part-type="genus" reg="Coryphantha">Coryphantha</tp:taxon-name-part></tp:taxon-name></italic> and implications on <italic><tp:taxon-name><tp:taxon-name-part taxon-name-part-type="genus" reg="Pelecyphora">Pelecyphora</tp:taxon-name-part></tp:taxon-name></italic> and <italic><tp:taxon-name><tp:taxon-name-part taxon-name-part-type="genus" reg="Escobaria">Escobaria</tp:taxon-name-part></tp:taxon-name></italic> (Cacteae, <tp:taxon-name><tp:taxon-name-part taxon-name-part-type="subfamily">Cactoideae</tp:taxon-name-part></tp:taxon-name>, <tp:taxon-name><tp:taxon-name-part taxon-name-part-type="genus" reg="Cactaceae">Cactaceae</tp:taxon-name-part></tp:taxon-name>)</article-title><source>PhytoKeys</source><day>21</day><month>01</month><year>2022</year><volume>188</volume><fpage>115</fpage><lpage>165</lpage><pub-id pub-id-type="doi">10.3897/phytokeys.188.75739</pub-id></mixed-citation></tp:treatment-meta><tp:nomenclature><label>﻿</label><tp:taxon-name>
              <tp:taxon-name-part taxon-name-part-type="genus" reg="Pelecyphora">Pelecyphora</tp:taxon-name-part>
              <tp:taxon-name-part taxon-name-part-type="species" reg="emskoetteriana">emskoetteriana</tp:taxon-name-part>
              <object-id xmlns:xlink="http://www.w3.org/1999/xlink" content-type="ipni" xlink:type="simple">urn:lsid:ipni.org:names:77248950-1</object-id>
            </tp:taxon-name><tp:taxon-authority>(Quehl) D.Aquino &amp; Dan.Sánchez</tp:taxon-authority><tp:taxon-status xmlns:xlink="http://www.w3.org/1999/xlink" xlink:type="simple">comb. nov.</tp:taxon-status><tp:nomenclature-citation-list><tp:nomenclature-citation><tp:taxon-name>
                  <tp:taxon-name-part taxon-name-part-type="genus" reg="Mammillaria"/>
                  <tp:taxon-name-part taxon-name-part-type="species" reg="emskoetteriana"/>
                </tp:taxon-name><comment>≡ <tp:taxon-name><tp:taxon-name-part taxon-name-part-type="genus" reg="Mammillaria">Mammillaria</tp:taxon-name-part><tp:taxon-name-part taxon-name-part-type="species" reg="emskoetteriana">emskoetteriana</tp:taxon-name-part></tp:taxon-name> Quehl, Monatsschr. Kakteenk. 20: 139. 1910. <tp:taxon-name><tp:taxon-name-part taxon-name-part-type="genus" reg="Coryphantha">Coryphantha</tp:taxon-name-part><tp:taxon-name-part taxon-name-part-type="species" reg="emskoetteriana">emskoetteriana</tp:taxon-name-part></tp:taxon-name> (Quehl) A.Berger, Kakteen: 339. 1929. <tp:taxon-name><tp:taxon-name-part taxon-name-part-type="genus" reg="Escobaria">Escobaria</tp:taxon-name-part><tp:taxon-name-part taxon-name-part-type="species" reg="emskoetteriana">emskoetteriana</tp:taxon-name-part></tp:taxon-name> (Quehl) Borg, Cacti: 304. 1937. <tp:taxon-name><tp:taxon-name-part taxon-name-part-type="genus" reg="Neobesseya">Neobesseya</tp:taxon-name-part><tp:taxon-name-part taxon-name-part-type="species" reg="emskoetteriana">emskoetteriana</tp:taxon-name-part></tp:taxon-name> (Quehl) Lodé, Cact.-Avent. Int. 98(Suppl.): 6. 2013. Type: México, San Luis Potosí, raised in Germany from seed received from San Luís Potosí, <italic>R. Emsköttter s. n.</italic> (lectotype, designated here: US [2767373 image! = Monatsschr. Kakteenk.: 139. 1910. Illustration “<tp:taxon-name><tp:taxon-name-part taxon-name-part-type="genus" reg="Mamillaria">Mamillaria</tp:taxon-name-part></tp:taxon-name> Emskötteriana Quehl. Nach einer von Herrn Emil Weddy in Halleaufgenommenen Photographie]). <bold>Notes.</bold> The photograph published in the protologue is considered part of the original material and is designated here as a lectotype (<xref ref-type="bibr" rid="B43">Quehl 1910</xref>). A specimen deposited in the US herbarium (2767373!) consists of a duplicate of the original photograph mounted on the sheet. The label indicates it was designated as a lectotype by A. Zimmerman, but it was not published. Here, we formalize this proposal. </comment></tp:nomenclature-citation><tp:nomenclature-citation><tp:taxon-name>
                  <tp:taxon-name-part taxon-name-part-type="genus" reg="Escobaria"/>
                  <tp:taxon-name-part taxon-name-part-type="species" reg="bella"/>
                </tp:taxon-name><comment>= <tp:taxon-name><tp:taxon-name-part taxon-name-part-type="genus" reg="Escobaria">Escobaria</tp:taxon-name-part><tp:taxon-name-part taxon-name-part-type="species" reg="bella">bella</tp:taxon-name-part></tp:taxon-name> Britton &amp; Rose, <tp:taxon-name><tp:taxon-name-part taxon-name-part-type="genus" reg="Cactaceae">Cactaceae</tp:taxon-name-part></tp:taxon-name> 4: 56. 1923. <tp:taxon-name><tp:taxon-name-part taxon-name-part-type="genus" reg="Coryphantha">Coryphantha</tp:taxon-name-part><tp:taxon-name-part taxon-name-part-type="species" reg="bella">bella</tp:taxon-name-part></tp:taxon-name> (Britton &amp; Rose) Fosberg, Bull. S. Calif. Acad. Sci. 30: 58. 1931. Type. United States, Texas, on hills of Devil’s River, 16 Oct 1913, <italic>J. N. Rose &amp; W. Ficht 17991</italic> (lectotype, designated by Benson, Cacti U. S. Canada: 963. 1982: US [1821125 image!]). </comment></tp:nomenclature-citation><tp:nomenclature-citation><tp:taxon-name>
                  <tp:taxon-name-part taxon-name-part-type="genus" reg="Escobaria"/>
                  <tp:taxon-name-part taxon-name-part-type="species" reg="runyonii"/>
                </tp:taxon-name><comment>= <tp:taxon-name><tp:taxon-name-part taxon-name-part-type="genus" reg="Escobaria">Escobaria</tp:taxon-name-part><tp:taxon-name-part taxon-name-part-type="species" reg="runyonii">runyonii</tp:taxon-name-part></tp:taxon-name> Britton &amp; Rose, <tp:taxon-name><tp:taxon-name-part taxon-name-part-type="genus" reg="Cactaceae">Cactaceae</tp:taxon-name-part></tp:taxon-name> 4: 55. 1923. <tp:taxon-name><tp:taxon-name-part taxon-name-part-type="genus" reg="Mammillaria">Mammillaria</tp:taxon-name-part><tp:taxon-name-part taxon-name-part-type="species" reg="escobaria">escobaria</tp:taxon-name-part></tp:taxon-name> Cory, Rhodora 38: 405. 1936. nom. nov. Type. United States, Texas, Rio Grande city, 10 Aug 1921, <italic>R. Runyon s.n.</italic> (lectotype, designated by Benson, Cacti U. S. Canada: 964. 1982: US [not numbered]). </comment></tp:nomenclature-citation><tp:nomenclature-citation><tp:taxon-name>
                  <tp:taxon-name-part taxon-name-part-type="genus" reg="Coryphantha"/>
                  <tp:taxon-name-part taxon-name-part-type="species" reg="roberti"/>
                </tp:taxon-name><comment>= <tp:taxon-name><tp:taxon-name-part taxon-name-part-type="genus" reg="Coryphantha">Coryphantha</tp:taxon-name-part><tp:taxon-name-part taxon-name-part-type="species" reg="roberti">roberti</tp:taxon-name-part></tp:taxon-name> A.Berger, Kakteen: 280. 1929. Type. United States, Texas, vom Río Grande, Type: not preserved. </comment></tp:nomenclature-citation><tp:nomenclature-citation><tp:taxon-name>
                  <tp:taxon-name-part taxon-name-part-type="genus" reg="Coryphantha"/>
                  <tp:taxon-name-part taxon-name-part-type="species" reg="muehlbaueriana"/>
                </tp:taxon-name><comment>= <tp:taxon-name><tp:taxon-name-part taxon-name-part-type="genus" reg="Coryphantha">Coryphantha</tp:taxon-name-part><tp:taxon-name-part taxon-name-part-type="species" reg="muehlbaueriana">muehlbaueriana</tp:taxon-name-part></tp:taxon-name> Boed., Monatsschr. Deutsch. Kakteen-Ges. 2: 18. 1930. <tp:taxon-name><tp:taxon-name-part taxon-name-part-type="genus" reg="Escobaria">Escobaria</tp:taxon-name-part><tp:taxon-name-part taxon-name-part-type="species" reg="muehlbaueriana">muehlbaueriana</tp:taxon-name-part></tp:taxon-name> (Boed.) F.M.Knuth, Kaktus-ABC: 380. 1936. <tp:taxon-name><tp:taxon-name-part taxon-name-part-type="genus" reg="Neobesseya">Neobesseya</tp:taxon-name-part><tp:taxon-name-part taxon-name-part-type="species" reg="muehlbaueriana">muehlbaueriana</tp:taxon-name-part></tp:taxon-name> (Boed.) Boed., Mammill.-Vergl.-Schluessel: 15. 1933. Type. México, Tamaulipas, bei Jaumave, 1929, <italic>F. Viereck s.n.</italic> (lectotype, designated here, Monatsschr. Deutsch. Kakteen-Ges.: 18. 1930a: Illustration “<tp:taxon-name><tp:taxon-name-part taxon-name-part-type="genus" reg="Coryphantha">Coryphantha</tp:taxon-name-part><tp:taxon-name-part taxon-name-part-type="species" reg="muehlbaueriana">muehlbaueriana</tp:taxon-name-part></tp:taxon-name> Boed. sp. nov. Nat. Gr.”). </comment></tp:nomenclature-citation></tp:nomenclature-citation-list></tp:nomenclature><ref-list><ref id="B43"><mixed-citation xmlns:xlink="http://www.w3.org/1999/xlink" xlink:type="simple"><person-group><name name-style="western"><surname>Quehl</surname><given-names>L</given-names></name></person-group> (<year>1910</year>) <article-title><italic><tp:taxon-name><tp:taxon-name-part taxon-name-part-type="genus">Mammillaria</tp:taxon-name-part></tp:taxon-name> Emskötteriana</italic> Quehl. n. sp. (Mit einer Abbildung.). Monatsschrift für Kakteenkunde.</article-title><volume>20</volume>: <fpage>139</fpage>–<lpage>140</lpage>.</mixed-citation></ref></ref-list></tp:taxon-treatment>
