# Supplementary material for: ﻿Phylogenetic relationships in Coryphantha and implications on Pelecyphora and Escobaria (Cacteae, Cactoideae, Cactaceae)
Source: PhytoKeys. 2022 Jan 21;188:115–65. doi: 10.3897/phytokeys.188.75739 (PMC8799629; doi:10.3897/phytokeys.188.75739)
Supplement: XML Treatment for Pelecyphora hesteri [file phytokeys.188.75739-treatment14.xml]

<!DOCTYPE tp:taxon-treatment
  PUBLIC "-//TaxonX//DTD Taxonomic Treatment Publishing DTD v0 20100105//EN" "tax-treatment-NSO.dtd">
<tp:taxon-treatment xmlns:tp="http://www.plazi.org/taxpub"><tp:treatment-meta><kwd-group><label>Taxon classification</label><kwd>
                <named-content content-type="kingdom">Plantae</named-content>
              </kwd><kwd>
                <named-content content-type="order">Caryophyllales</named-content>
              </kwd><kwd>
                <named-content content-type="family">Cactaceae</named-content>
              </kwd></kwd-group><mixed-citation publication-type="journal"><person-group><name><surname>Sánchez</surname><given-names>Daniel</given-names></name><name><surname>Vázquez-Benítez</surname><given-names>Balbina</given-names></name><name><surname>Vázquez-Sánchez</surname><given-names>Monserrat</given-names></name><name><surname>Aquino</surname><given-names>David</given-names></name><name><surname>Arias</surname><given-names>Salvador</given-names></name></person-group><article-title>﻿Phylogenetic relationships in <italic><tp:taxon-name><tp:taxon-name-part taxon-name-part-type="genus" reg="Coryphantha">Coryphantha</tp:taxon-name-part></tp:taxon-name></italic> and implications on <italic><tp:taxon-name><tp:taxon-name-part taxon-name-part-type="genus" reg="Pelecyphora">Pelecyphora</tp:taxon-name-part></tp:taxon-name></italic> and <italic><tp:taxon-name><tp:taxon-name-part taxon-name-part-type="genus" reg="Escobaria">Escobaria</tp:taxon-name-part></tp:taxon-name></italic> (Cacteae, <tp:taxon-name><tp:taxon-name-part taxon-name-part-type="subfamily">Cactoideae</tp:taxon-name-part></tp:taxon-name>, <tp:taxon-name><tp:taxon-name-part taxon-name-part-type="genus" reg="Cactaceae">Cactaceae</tp:taxon-name-part></tp:taxon-name>)</article-title><source>PhytoKeys</source><day>21</day><month>01</month><year>2022</year><volume>188</volume><fpage>115</fpage><lpage>165</lpage><pub-id pub-id-type="doi">10.3897/phytokeys.188.75739</pub-id></mixed-citation></tp:treatment-meta><tp:nomenclature><label>﻿</label><tp:taxon-name>
              <tp:taxon-name-part taxon-name-part-type="genus" reg="Pelecyphora">Pelecyphora</tp:taxon-name-part>
              <tp:taxon-name-part taxon-name-part-type="species" reg="hesteri">hesteri</tp:taxon-name-part>
              <object-id xmlns:xlink="http://www.w3.org/1999/xlink" content-type="ipni" xlink:type="simple">urn:lsid:ipni.org:names:77248951-1</object-id>
            </tp:taxon-name><tp:taxon-authority>(Y.Wright) D.Aquino &amp; Dan.Sánchez</tp:taxon-authority><tp:taxon-status xmlns:xlink="http://www.w3.org/1999/xlink" xlink:type="simple">comb. nov.</tp:taxon-status><tp:nomenclature-citation-list><tp:nomenclature-citation><tp:taxon-name>
                  <tp:taxon-name-part taxon-name-part-type="genus" reg="Coryphantha"/>
                  <tp:taxon-name-part taxon-name-part-type="species" reg="hesteri"/>
                </tp:taxon-name><comment>≡ <tp:taxon-name><tp:taxon-name-part taxon-name-part-type="genus" reg="Coryphantha">Coryphantha</tp:taxon-name-part><tp:taxon-name-part taxon-name-part-type="species" reg="hesteri">hesteri</tp:taxon-name-part></tp:taxon-name> Y.Wright, Cact. Succ. J. (Los Angeles) 4: 274. 1932. <tp:taxon-name><tp:taxon-name-part taxon-name-part-type="genus" reg="Escobaria">Escobaria</tp:taxon-name-part><tp:taxon-name-part taxon-name-part-type="species" reg="hesteri">hesteri</tp:taxon-name-part></tp:taxon-name> (Y.Wright) Buxb., Oesterr. Bot. Z. 98: 78. 1951. Type: United States, Hill on U.S. 385, 3.5 miles south of U.S. 90 east of Marathon. South side of gap and road cut. Crest of hill. Drainage Area Rio Grande, 06 Apr 1965, <italic>L. D. Benson &amp; B. H. Warnock</italic>, <italic>16500</italic> (neotype, designated by Benson, Cacti U. S. Canada: 961. 1982: POM [315706 image!]). </comment></tp:nomenclature-citation></tp:nomenclature-citation-list></tp:nomenclature></tp:taxon-treatment>
