# Supplementary material for: ﻿Phylogenetic relationships in Coryphantha and implications on Pelecyphora and Escobaria (Cacteae, Cactoideae, Cactaceae)
Source: PhytoKeys. 2022 Jan 21;188:115–65. doi: 10.3897/phytokeys.188.75739 (PMC8799629; doi:10.3897/phytokeys.188.75739)
Supplement: XML Treatment for Pelecyphora macromeris subsp. runyonii [file phytokeys.188.75739-treatment19.xml]

<!DOCTYPE tp:taxon-treatment
  PUBLIC "-//TaxonX//DTD Taxonomic Treatment Publishing DTD v0 20100105//EN" "tax-treatment-NSO.dtd">
<tp:taxon-treatment xmlns:tp="http://www.plazi.org/taxpub"><tp:treatment-meta><kwd-group><label>Taxon classification</label><kwd>
                <named-content content-type="kingdom">Plantae</named-content>
              </kwd><kwd>
                <named-content content-type="order">Caryophyllales</named-content>
              </kwd><kwd>
                <named-content content-type="family">Cactaceae</named-content>
              </kwd></kwd-group><mixed-citation publication-type="journal"><person-group><name><surname>Sánchez</surname><given-names>Daniel</given-names></name><name><surname>Vázquez-Benítez</surname><given-names>Balbina</given-names></name><name><surname>Vázquez-Sánchez</surname><given-names>Monserrat</given-names></name><name><surname>Aquino</surname><given-names>David</given-names></name><name><surname>Arias</surname><given-names>Salvador</given-names></name></person-group><article-title>﻿Phylogenetic relationships in <italic><tp:taxon-name><tp:taxon-name-part taxon-name-part-type="genus" reg="Coryphantha">Coryphantha</tp:taxon-name-part></tp:taxon-name></italic> and implications on <italic><tp:taxon-name><tp:taxon-name-part taxon-name-part-type="genus" reg="Pelecyphora">Pelecyphora</tp:taxon-name-part></tp:taxon-name></italic> and <italic><tp:taxon-name><tp:taxon-name-part taxon-name-part-type="genus" reg="Escobaria">Escobaria</tp:taxon-name-part></tp:taxon-name></italic> (Cacteae, <tp:taxon-name><tp:taxon-name-part taxon-name-part-type="subfamily">Cactoideae</tp:taxon-name-part></tp:taxon-name>, <tp:taxon-name><tp:taxon-name-part taxon-name-part-type="genus" reg="Cactaceae">Cactaceae</tp:taxon-name-part></tp:taxon-name>)</article-title><source>PhytoKeys</source><day>21</day><month>01</month><year>2022</year><volume>188</volume><fpage>115</fpage><lpage>165</lpage><pub-id pub-id-type="doi">10.3897/phytokeys.188.75739</pub-id></mixed-citation></tp:treatment-meta><tp:nomenclature><label>﻿</label><tp:taxon-name>
              <tp:taxon-name-part taxon-name-part-type="genus" reg="Pelecyphora">Pelecyphora</tp:taxon-name-part>
              <tp:taxon-name-part taxon-name-part-type="species" reg="macromeris">macromeris</tp:taxon-name-part>
              <tp:taxon-name-part taxon-name-part-type="infraspecific-rank">subsp.</tp:taxon-name-part>
              <tp:taxon-name-part taxon-name-part-type="subspecies" reg="runyonii">runyonii</tp:taxon-name-part>
              <object-id xmlns:xlink="http://www.w3.org/1999/xlink" content-type="ipni" xlink:type="simple">urn:lsid:ipni.org:names:77248956-1</object-id>
            </tp:taxon-name><tp:taxon-authority>(Britton &amp; Rose) D.Aquino &amp; Dan.Sánchez</tp:taxon-authority><tp:taxon-status xmlns:xlink="http://www.w3.org/1999/xlink" xlink:type="simple">comb. nov.</tp:taxon-status><tp:nomenclature-citation-list><tp:nomenclature-citation><tp:taxon-name>
                  <tp:taxon-name-part taxon-name-part-type="genus" reg="Coryphantha"/>
                  <tp:taxon-name-part taxon-name-part-type="species" reg="runyonii"/>
                </tp:taxon-name><comment>≡ <tp:taxon-name><tp:taxon-name-part taxon-name-part-type="genus" reg="Coryphantha">Coryphantha</tp:taxon-name-part><tp:taxon-name-part taxon-name-part-type="species" reg="runyonii">runyonii</tp:taxon-name-part></tp:taxon-name> Britton &amp; Rose, <tp:taxon-name><tp:taxon-name-part taxon-name-part-type="genus" reg="Cactaceae">Cactaceae</tp:taxon-name-part></tp:taxon-name> (Britton &amp; Rose) 4: 26. 1923. <tp:taxon-name><tp:taxon-name-part taxon-name-part-type="genus" reg="Lepidocoryphantha">Lepidocoryphantha</tp:taxon-name-part><tp:taxon-name-part taxon-name-part-type="species" reg="runyonii">runyonii</tp:taxon-name-part></tp:taxon-name> (Britton &amp; Rose) Backeb., <tp:taxon-name><tp:taxon-name-part taxon-name-part-type="genus" reg="Cactaceae">Cactaceae</tp:taxon-name-part></tp:taxon-name> (Backeberg) 5: 2975. 1961. <tp:taxon-name><tp:taxon-name-part taxon-name-part-type="genus" reg="Coryphantha">Coryphantha</tp:taxon-name-part><tp:taxon-name-part taxon-name-part-type="species" reg="macromeris">macromeris</tp:taxon-name-part><tp:taxon-name-part taxon-name-part-type="infraspecific-rank">var.</tp:taxon-name-part><tp:taxon-name-part taxon-name-part-type="variety" reg="runyonii">runyonii</tp:taxon-name-part></tp:taxon-name> (Britton &amp; Rose) L.D.Benson, Cact. Succ. J. (Los Angeles) 41: 188. 1969. <tp:taxon-name><tp:taxon-name-part taxon-name-part-type="genus" reg="Coryphantha">Coryphantha</tp:taxon-name-part><tp:taxon-name-part taxon-name-part-type="species" reg="macromeris">macromeris</tp:taxon-name-part><tp:taxon-name-part taxon-name-part-type="infraspecific-rank">subsp.</tp:taxon-name-part><tp:taxon-name-part taxon-name-part-type="subspecies" reg="runyonii">runyonii</tp:taxon-name-part></tp:taxon-name> (Britton &amp; Rose) N.P.Taylor, <tp:taxon-name><tp:taxon-name-part taxon-name-part-type="genus" reg="Cactaceae">Cactaceae</tp:taxon-name-part></tp:taxon-name> Consensus Init. 6: 15. 1998. <tp:taxon-name><tp:taxon-name-part taxon-name-part-type="genus" reg="Lepidocoryphantha">Lepidocoryphantha</tp:taxon-name-part><tp:taxon-name-part taxon-name-part-type="species" reg="macromeris">macromeris</tp:taxon-name-part><tp:taxon-name-part taxon-name-part-type="infraspecific-rank">subsp.</tp:taxon-name-part><tp:taxon-name-part taxon-name-part-type="subspecies" reg="runyonii">runyonii</tp:taxon-name-part></tp:taxon-name> (Britton &amp; Rose) Doweld, Sukkulenty 2: 28. 1999. Type: United States, Texas, to Rio Grande [City], 10 Aug 1921, <italic>R. Runyon 15</italic> (lectotype, designated by Benson, Cact. Succ. J. (Los Angeles): 188. 1969: US [2761309 image!]). </comment></tp:nomenclature-citation><tp:nomenclature-citation><tp:taxon-name>
                  <tp:taxon-name-part taxon-name-part-type="genus" reg="Coryphantha"/>
                  <tp:taxon-name-part taxon-name-part-type="species" reg="pirtlei"/>
                </tp:taxon-name><comment>= <tp:taxon-name><tp:taxon-name-part taxon-name-part-type="genus" reg="Coryphantha">Coryphantha</tp:taxon-name-part><tp:taxon-name-part taxon-name-part-type="species" reg="pirtlei">pirtlei</tp:taxon-name-part></tp:taxon-name> Werderm. Notizbl. Bot. Gart. Berlin-Dahlem 12: 226. 1934. Type: United States, Texas, Starr County, 1931. <italic>W. A. Pirtle s.n</italic>. <bold>Notes.</bold><xref ref-type="bibr" rid="B8">Benson (1982)</xref> indicates that the material type of <tp:taxon-name><tp:taxon-name-part taxon-name-part-type="genus" reg="Coryphantha">Coryphantha</tp:taxon-name-part><tp:taxon-name-part taxon-name-part-type="species" reg="pirtlei">pirtlei</tp:taxon-name-part></tp:taxon-name> was preserved. However, there is no certainty about the herbarium where it was deposited. </comment></tp:nomenclature-citation></tp:nomenclature-citation-list></tp:nomenclature><ref-list><ref id="B8"><mixed-citation xmlns:xlink="http://www.w3.org/1999/xlink" xlink:type="simple"><person-group><name name-style="western"><surname>Benson</surname><given-names>LD</given-names></name></person-group> (<year>1982</year>) <source>The Cacti of the United States and Canada.</source><publisher-name>Stanford University Press</publisher-name>, <publisher-loc>California</publisher-loc>, <size units="page">1044 pp</size>.</mixed-citation></ref></ref-list></tp:taxon-treatment>
