# Supplementary material for: ﻿Phylogenetic relationships in Coryphantha and implications on Pelecyphora and Escobaria (Cacteae, Cactoideae, Cactaceae)
Source: PhytoKeys. 2022 Jan 21;188:115–65. doi: 10.3897/phytokeys.188.75739 (PMC8799629; doi:10.3897/phytokeys.188.75739)
Supplement: XML Treatment for Pelecyphora missouriensis [file phytokeys.188.75739-treatment21.xml]

<!DOCTYPE tp:taxon-treatment
  PUBLIC "-//TaxonX//DTD Taxonomic Treatment Publishing DTD v0 20100105//EN" "tax-treatment-NSO.dtd">
<tp:taxon-treatment xmlns:tp="http://www.plazi.org/taxpub"><tp:treatment-meta><kwd-group><label>Taxon classification</label><kwd>
                <named-content content-type="kingdom">Plantae</named-content>
              </kwd><kwd>
                <named-content content-type="order">Caryophyllales</named-content>
              </kwd><kwd>
                <named-content content-type="family">Cactaceae</named-content>
              </kwd></kwd-group><mixed-citation publication-type="journal"><person-group><name><surname>Sánchez</surname><given-names>Daniel</given-names></name><name><surname>Vázquez-Benítez</surname><given-names>Balbina</given-names></name><name><surname>Vázquez-Sánchez</surname><given-names>Monserrat</given-names></name><name><surname>Aquino</surname><given-names>David</given-names></name><name><surname>Arias</surname><given-names>Salvador</given-names></name></person-group><article-title>﻿Phylogenetic relationships in <italic><tp:taxon-name><tp:taxon-name-part taxon-name-part-type="genus" reg="Coryphantha">Coryphantha</tp:taxon-name-part></tp:taxon-name></italic> and implications on <italic><tp:taxon-name><tp:taxon-name-part taxon-name-part-type="genus" reg="Pelecyphora">Pelecyphora</tp:taxon-name-part></tp:taxon-name></italic> and <italic><tp:taxon-name><tp:taxon-name-part taxon-name-part-type="genus" reg="Escobaria">Escobaria</tp:taxon-name-part></tp:taxon-name></italic> (Cacteae, <tp:taxon-name><tp:taxon-name-part taxon-name-part-type="subfamily">Cactoideae</tp:taxon-name-part></tp:taxon-name>, <tp:taxon-name><tp:taxon-name-part taxon-name-part-type="genus" reg="Cactaceae">Cactaceae</tp:taxon-name-part></tp:taxon-name>)</article-title><source>PhytoKeys</source><day>21</day><month>01</month><year>2022</year><volume>188</volume><fpage>115</fpage><lpage>165</lpage><pub-id pub-id-type="doi">10.3897/phytokeys.188.75739</pub-id></mixed-citation></tp:treatment-meta><tp:nomenclature><label>﻿</label><tp:taxon-name>
              <tp:taxon-name-part taxon-name-part-type="genus" reg="Pelecyphora">Pelecyphora</tp:taxon-name-part>
              <tp:taxon-name-part taxon-name-part-type="species" reg="missouriensis">missouriensis</tp:taxon-name-part>
              <object-id xmlns:xlink="http://www.w3.org/1999/xlink" content-type="ipni" xlink:type="simple">urn:lsid:ipni.org:names:77248958-1</object-id>
            </tp:taxon-name><tp:taxon-authority>(Sweet) D.Aquino &amp; Dan.Sánchez</tp:taxon-authority><tp:taxon-status xmlns:xlink="http://www.w3.org/1999/xlink" xlink:type="simple">comb. nov.</tp:taxon-status><tp:nomenclature-citation-list><tp:nomenclature-citation><tp:taxon-name>
                  <tp:taxon-name-part taxon-name-part-type="genus" reg="Mammillaria"/>
                  <tp:taxon-name-part taxon-name-part-type="species" reg="missouriensis"/>
                </tp:taxon-name><comment>≡ <tp:taxon-name><tp:taxon-name-part taxon-name-part-type="genus" reg="Mammillaria">Mammillaria</tp:taxon-name-part><tp:taxon-name-part taxon-name-part-type="species" reg="missouriensis">missouriensis</tp:taxon-name-part></tp:taxon-name> Sweet, Hort. Brit.: 171. 1826. <tp:taxon-name><tp:taxon-name-part taxon-name-part-type="genus" reg="Cactus">Cactus</tp:taxon-name-part><tp:taxon-name-part taxon-name-part-type="species" reg="missouriensis">missouriensis</tp:taxon-name-part></tp:taxon-name> (Sweet) Kuntze, Revis. Gen. Pl. 1: 259. 1891. <tp:taxon-name><tp:taxon-name-part taxon-name-part-type="genus" reg="Mammillaria">Mammillaria</tp:taxon-name-part><tp:taxon-name-part taxon-name-part-type="species" reg="missouriensis">missouriensis</tp:taxon-name-part></tp:taxon-name> Sweet ex K.Schum., Gesamtbeschr. Kakt.: 498. 1898. <tp:taxon-name><tp:taxon-name-part taxon-name-part-type="genus" reg="Coryphantha">Coryphantha</tp:taxon-name-part><tp:taxon-name-part taxon-name-part-type="species" reg="missouriensis">missouriensis</tp:taxon-name-part></tp:taxon-name> (Sweet) Britton &amp; Rose, Ill. Fl. N. U.S. 2: 570. 1913. <tp:taxon-name><tp:taxon-name-part taxon-name-part-type="genus" reg="Neobesseya">Neobesseya</tp:taxon-name-part><tp:taxon-name-part taxon-name-part-type="species" reg="missouriensis">missouriensis</tp:taxon-name-part></tp:taxon-name> (Sweet) Britton &amp; Rose, <tp:taxon-name><tp:taxon-name-part taxon-name-part-type="genus" reg="Cactaceae">Cactaceae</tp:taxon-name-part></tp:taxon-name> 4: 53. 1923. <tp:taxon-name><tp:taxon-name-part taxon-name-part-type="genus" reg="Neomammillaria">Neomammillaria</tp:taxon-name-part><tp:taxon-name-part taxon-name-part-type="species" reg="missouriensis">missouriensis</tp:taxon-name-part></tp:taxon-name> (Sweet) Britton &amp; Rose ex Rydb., Fl. Plains N. Amer. 561. 1932. <tp:taxon-name><tp:taxon-name-part taxon-name-part-type="genus" reg="Escobaria">Escobaria</tp:taxon-name-part><tp:taxon-name-part taxon-name-part-type="species" reg="missouriensis">missouriensis</tp:taxon-name-part></tp:taxon-name> (Sweet) D.R.Hunt, Cact. Succ. J. Gr. Brit. 40: 13. 1978. Type: United States, North Dakota, Burleigh County, 3 mi [4.8 km] W of Baldwin turnoff, 1.3 m [2.09 km] E of Missouri River, Jun 1970, <italic>L. Mitich s.n.</italic> (neotype, designated by Mitich &amp; Benson, Cact. Succ. J. (Los Angeles): 8. 1977: POM [317949]; isoneotype NDA). </comment></tp:nomenclature-citation><tp:nomenclature-citation><tp:taxon-name>
                  <tp:taxon-name-part taxon-name-part-type="genus" reg="Mammillaria"/>
                  <tp:taxon-name-part taxon-name-part-type="species" reg="similis"/>
                </tp:taxon-name><comment>= <tp:taxon-name><tp:taxon-name-part taxon-name-part-type="genus" reg="Mammillaria">Mammillaria</tp:taxon-name-part><tp:taxon-name-part taxon-name-part-type="species" reg="similis">similis</tp:taxon-name-part></tp:taxon-name> Engelm. &amp; A.Gray, Boston J. Nat. Hist. 5: 246. 1845. <tp:taxon-name><tp:taxon-name-part taxon-name-part-type="genus" reg="Echinocactus">Echinocactus</tp:taxon-name-part><tp:taxon-name-part taxon-name-part-type="species" reg="similis">similis</tp:taxon-name-part></tp:taxon-name> (Engelm.) Poselg., Allg. Gartenzeitung 21: 107. 1853. <tp:taxon-name><tp:taxon-name-part taxon-name-part-type="genus" reg="Cactus">Cactus</tp:taxon-name-part><tp:taxon-name-part taxon-name-part-type="species" reg="missouriensis">missouriensis</tp:taxon-name-part><tp:taxon-name-part taxon-name-part-type="infraspecific-rank">var.</tp:taxon-name-part><tp:taxon-name-part taxon-name-part-type="variety" reg="similis">similis</tp:taxon-name-part></tp:taxon-name> (Engelm.) J.M.Coult. in Contr. U.S. Natl. Herb. 3: 111. 1894. <tp:taxon-name><tp:taxon-name-part taxon-name-part-type="genus" reg="Cactus">Cactus</tp:taxon-name-part><tp:taxon-name-part taxon-name-part-type="species" reg="similis">similis</tp:taxon-name-part></tp:taxon-name> (Engelm.) Small, Fl. S.E. U.S.: 812. 1903. <tp:taxon-name><tp:taxon-name-part taxon-name-part-type="genus" reg="Coryphantha">Coryphantha</tp:taxon-name-part><tp:taxon-name-part taxon-name-part-type="species" reg="similis">similis</tp:taxon-name-part></tp:taxon-name> (Engelm.) Britton &amp; Rose, Ill. Fl. N. U.S.: 571. 1913. <tp:taxon-name><tp:taxon-name-part taxon-name-part-type="genus" reg="Neobesseya">Neobesseya</tp:taxon-name-part><tp:taxon-name-part taxon-name-part-type="species" reg="similis">similis</tp:taxon-name-part></tp:taxon-name> (Engelm.) Britton &amp; Rose, <tp:taxon-name><tp:taxon-name-part taxon-name-part-type="genus" reg="Cactaceae">Cactaceae</tp:taxon-name-part></tp:taxon-name> 4: 52. 1923. <tp:taxon-name><tp:taxon-name-part taxon-name-part-type="genus" reg="Escobaria">Escobaria</tp:taxon-name-part><tp:taxon-name-part taxon-name-part-type="species" reg="missouriensis">missouriensis</tp:taxon-name-part><tp:taxon-name-part taxon-name-part-type="infraspecific-rank">var.</tp:taxon-name-part><tp:taxon-name-part taxon-name-part-type="variety" reg="similis">similis</tp:taxon-name-part></tp:taxon-name> (Engelm.) N.P.Taylor, Kakteen And. Sukk. 34: 184. 1983. <tp:taxon-name><tp:taxon-name-part taxon-name-part-type="genus" reg="Neobesseya">Neobesseya</tp:taxon-name-part><tp:taxon-name-part taxon-name-part-type="species" reg="missouriensis">missouriensis</tp:taxon-name-part><tp:taxon-name-part taxon-name-part-type="infraspecific-rank">subsp.</tp:taxon-name-part><tp:taxon-name-part taxon-name-part-type="subspecies" reg="similis">similis</tp:taxon-name-part></tp:taxon-name> (Engelm.) Doweld, Sukkulenty 3: 37. 2000. Type: United States, Sandstone rocks, near Industry (not preserved). </comment></tp:nomenclature-citation><tp:nomenclature-citation><tp:taxon-name>
                  <tp:taxon-name-part taxon-name-part-type="genus" reg="Mammillaria"/>
                  <tp:taxon-name-part taxon-name-part-type="species" reg="nuttallii"/>
                </tp:taxon-name><comment>= <tp:taxon-name><tp:taxon-name-part taxon-name-part-type="genus" reg="Mammillaria">Mammillaria</tp:taxon-name-part><tp:taxon-name-part taxon-name-part-type="species" reg="nuttallii">nuttallii</tp:taxon-name-part></tp:taxon-name> Engelm., Mem. Amer. Acad. Arts n.s., 4: 49. 1849. <tp:taxon-name><tp:taxon-name-part taxon-name-part-type="genus" reg="Coryphantha">Coryphantha</tp:taxon-name-part><tp:taxon-name-part taxon-name-part-type="species" reg="nuttallii">nuttallii</tp:taxon-name-part></tp:taxon-name> Engelm. ex C.F.Först., Handb. Cacteenk.: 407. 1885. <tp:taxon-name><tp:taxon-name-part taxon-name-part-type="genus" reg="Mammillaria">Mammillaria</tp:taxon-name-part><tp:taxon-name-part taxon-name-part-type="species" reg="missouriensis">missouriensis</tp:taxon-name-part><tp:taxon-name-part taxon-name-part-type="infraspecific-rank">var.</tp:taxon-name-part><tp:taxon-name-part taxon-name-part-type="variety" reg="nuttallii">nuttallii</tp:taxon-name-part></tp:taxon-name> (Engelm.) Schelle, Handb. Kakteenkult.: 241. 1907. <tp:taxon-name><tp:taxon-name-part taxon-name-part-type="genus" reg="Neobesseya">Neobesseya</tp:taxon-name-part><tp:taxon-name-part taxon-name-part-type="species" reg="nuttallii">nuttallii</tp:taxon-name-part></tp:taxon-name> Boed., Mammill.-Vergl.-Schluessel: 15. 1933. <tp:taxon-name><tp:taxon-name-part taxon-name-part-type="genus" reg="Neobesseya">Neobesseya</tp:taxon-name-part><tp:taxon-name-part taxon-name-part-type="species" reg="nuttallii">nuttallii</tp:taxon-name-part></tp:taxon-name> (Engelm.) Borg, Cacti: 303. 1937. Type. United States, South Dakota, Ft. Pierre, on the Upper Missouri, 1847, <italic>F. V. Hayden s.n.</italic> (lectotype, designated by Benson, Cacti U. S. Canada: 964. 1982: MO [899104 image!, 899105 image!, two sheets]). </comment></tp:nomenclature-citation><tp:nomenclature-citation><tp:taxon-name>
                  <tp:taxon-name-part taxon-name-part-type="genus" reg="Mammillaria"/>
                  <tp:taxon-name-part taxon-name-part-type="species" reg="similis"/>
                  <tp:taxon-name-part taxon-name-part-type="variety" reg="robustior"/>
                </tp:taxon-name><comment>= <tp:taxon-name><tp:taxon-name-part taxon-name-part-type="genus" reg="Mammillaria">Mammillaria</tp:taxon-name-part><tp:taxon-name-part taxon-name-part-type="species" reg="similis">similis</tp:taxon-name-part><tp:taxon-name-part taxon-name-part-type="infraspecific-rank">var.</tp:taxon-name-part><tp:taxon-name-part taxon-name-part-type="variety" reg="robustior">robustior</tp:taxon-name-part></tp:taxon-name> Engelm., Boston J. Nat. Hist. 6: 200. 1850. <tp:taxon-name><tp:taxon-name-part taxon-name-part-type="genus" reg="Mammillaria">Mammillaria</tp:taxon-name-part><tp:taxon-name-part taxon-name-part-type="species" reg="nuttallii">nuttallii</tp:taxon-name-part><tp:taxon-name-part taxon-name-part-type="infraspecific-rank">var.</tp:taxon-name-part><tp:taxon-name-part taxon-name-part-type="variety" reg="robustior">robustior</tp:taxon-name-part></tp:taxon-name> (Engelm.) Engelm. &amp; J.M.Bigelow, Pacif. Railr. Rep. 4: 28. 1856. <tp:taxon-name><tp:taxon-name-part taxon-name-part-type="genus" reg="Mammillaria">Mammillaria</tp:taxon-name-part><tp:taxon-name-part taxon-name-part-type="species" reg="missouriensis">missouriensis</tp:taxon-name-part><tp:taxon-name-part taxon-name-part-type="infraspecific-rank">var.</tp:taxon-name-part><tp:taxon-name-part taxon-name-part-type="variety" reg="robustior">robustior</tp:taxon-name-part></tp:taxon-name> (Engelm.) S.Watson, Bibl. Index N. Amer. Bot.: 440. 1878. <tp:taxon-name><tp:taxon-name-part taxon-name-part-type="genus" reg="Cactus">Cactus</tp:taxon-name-part><tp:taxon-name-part taxon-name-part-type="species" reg="missouriensis">missouriensis</tp:taxon-name-part><tp:taxon-name-part taxon-name-part-type="infraspecific-rank">var.</tp:taxon-name-part><tp:taxon-name-part taxon-name-part-type="variety" reg="robustior">robustior</tp:taxon-name-part></tp:taxon-name> (Engelm.) J.M.Coult., Contr. U.S. Natl. Herb. 3: 111. 1894. <tp:taxon-name><tp:taxon-name-part taxon-name-part-type="genus" reg="Coryphantha">Coryphantha</tp:taxon-name-part><tp:taxon-name-part taxon-name-part-type="species" reg="missouriensis">missouriensis</tp:taxon-name-part><tp:taxon-name-part taxon-name-part-type="infraspecific-rank">var.</tp:taxon-name-part><tp:taxon-name-part taxon-name-part-type="variety" reg="robustior">robustior</tp:taxon-name-part></tp:taxon-name> (Engelm.) L.D.Benson, Cact. Succ. J. (Los Angeles) 41: 190. 1969. <tp:taxon-name><tp:taxon-name-part taxon-name-part-type="genus" reg="Escobaria">Escobaria</tp:taxon-name-part><tp:taxon-name-part taxon-name-part-type="species" reg="missouriensis">missouriensis</tp:taxon-name-part><tp:taxon-name-part taxon-name-part-type="infraspecific-rank">var.</tp:taxon-name-part><tp:taxon-name-part taxon-name-part-type="variety" reg="robustior">robustior</tp:taxon-name-part></tp:taxon-name> (Engelm.) D.R.Hunt, Cact. Succ. J. Gr. Brit. 40: 13. 1978. Type: United States, Texas, <tp:taxon-name>Piedernales</tp:taxon-name> [<tp:taxon-name>Perdenales</tp:taxon-name>] [River, Texas], May 1846, <italic>F. Lindheimer s.n</italic>. (lectotype, designated by Benson, Cact. Succ. J. (Los Angeles): 190. 1969: MO [2017430 image!]). </comment></tp:nomenclature-citation><tp:nomenclature-citation><tp:taxon-name>
                  <tp:taxon-name-part taxon-name-part-type="genus" reg="Mammillaria"/>
                  <tp:taxon-name-part taxon-name-part-type="species" reg="similis"/>
                  <tp:taxon-name-part taxon-name-part-type="variety" reg="caespitosa"/>
                </tp:taxon-name><comment>= <tp:taxon-name><tp:taxon-name-part taxon-name-part-type="genus" reg="Mammillaria">Mammillaria</tp:taxon-name-part><tp:taxon-name-part taxon-name-part-type="species" reg="similis">similis</tp:taxon-name-part><tp:taxon-name-part taxon-name-part-type="infraspecific-rank">var.</tp:taxon-name-part><tp:taxon-name-part taxon-name-part-type="variety" reg="caespitosa">caespitosa</tp:taxon-name-part></tp:taxon-name> Engelm., Boston J. Nat. Hist. 6: 200. 1850. <tp:taxon-name><tp:taxon-name-part taxon-name-part-type="genus" reg="Mammillaria">Mammillaria</tp:taxon-name-part><tp:taxon-name-part taxon-name-part-type="species" reg="nuttallii">nuttallii</tp:taxon-name-part><tp:taxon-name-part taxon-name-part-type="infraspecific-rank">var.</tp:taxon-name-part><tp:taxon-name-part taxon-name-part-type="variety" reg="caespitosa">caespitosa</tp:taxon-name-part></tp:taxon-name> Engelm., Proc. Amer. Acad. Arts 3: 265. 1856. <tp:taxon-name><tp:taxon-name-part taxon-name-part-type="genus" reg="Mammillaria">Mammillaria</tp:taxon-name-part><tp:taxon-name-part taxon-name-part-type="species" reg="missouriensis">missouriensis</tp:taxon-name-part><tp:taxon-name-part taxon-name-part-type="infraspecific-rank">var.</tp:taxon-name-part><tp:taxon-name-part taxon-name-part-type="variety" reg="caespitosa">caespitosa</tp:taxon-name-part></tp:taxon-name> (Engelm.) S.Watson, Smithsonian Misc. Collect. 258: 403. 1878. <tp:taxon-name><tp:taxon-name-part taxon-name-part-type="genus" reg="Mammillaria">Mammillaria</tp:taxon-name-part><tp:taxon-name-part taxon-name-part-type="species" reg="wissmannii">wissmannii</tp:taxon-name-part></tp:taxon-name> Hildm. ex K.Schum., Gesamtbeschr. Kakt.: 498. 1898. nom. nov.<tp:taxon-name><tp:taxon-name-part taxon-name-part-type="genus" reg="Neobesseya">Neobesseya</tp:taxon-name-part><tp:taxon-name-part taxon-name-part-type="species" reg="wissmannii">wissmannii</tp:taxon-name-part></tp:taxon-name> (Hildm. ex K.Schum.) Britton &amp; Rose, <tp:taxon-name><tp:taxon-name-part taxon-name-part-type="genus" reg="Cactaceae">Cactaceae</tp:taxon-name-part></tp:taxon-name> 4: 52. 1923. <tp:taxon-name><tp:taxon-name-part taxon-name-part-type="genus" reg="Coryphantha">Coryphantha</tp:taxon-name-part><tp:taxon-name-part taxon-name-part-type="species" reg="wissmannii">wissmannii</tp:taxon-name-part></tp:taxon-name> (Hildm. ex K.Schum.) A.Berger, Kakteen: 278. 1929. <tp:taxon-name><tp:taxon-name-part taxon-name-part-type="genus" reg="Coryphantha">Coryphantha</tp:taxon-name-part><tp:taxon-name-part taxon-name-part-type="species" reg="missouriensis">missouriensis</tp:taxon-name-part><tp:taxon-name-part taxon-name-part-type="infraspecific-rank">var.</tp:taxon-name-part><tp:taxon-name-part taxon-name-part-type="variety" reg="caespitosa">caespitosa</tp:taxon-name-part></tp:taxon-name> (Engelm.) L.D.Benson, Cact. Succ. J. (Los Angeles) 41: 189. 1969. <tp:taxon-name><tp:taxon-name-part taxon-name-part-type="genus" reg="Escobaria">Escobaria</tp:taxon-name-part><tp:taxon-name-part taxon-name-part-type="species" reg="missouriensis">missouriensis</tp:taxon-name-part><tp:taxon-name-part taxon-name-part-type="infraspecific-rank">var.</tp:taxon-name-part><tp:taxon-name-part taxon-name-part-type="variety" reg="caespitosa">caespitosa</tp:taxon-name-part></tp:taxon-name> (Engelm.) D.R.Hunt, Cact. Succ. J. Gr. Brit. 40: 13. 1978. Type: United States, Cult. In hort. Göbels, St Louis from Texas near Industry, May 1846, <italic>F. Lindheimer s.n</italic>. (lectotype, designated by Benson, Cact. Succ. J. (Los Angeles): 190. 1969: MO). </comment></tp:nomenclature-citation><tp:nomenclature-citation><tp:taxon-name>
                  <tp:taxon-name-part taxon-name-part-type="genus" reg="Mammillaria"/>
                  <tp:taxon-name-part taxon-name-part-type="species" reg="nuttallii"/>
                  <tp:taxon-name-part taxon-name-part-type="variety" reg="borealis"/>
                </tp:taxon-name><comment>= <tp:taxon-name><tp:taxon-name-part taxon-name-part-type="genus" reg="Mammillaria">Mammillaria</tp:taxon-name-part><tp:taxon-name-part taxon-name-part-type="species" reg="nuttallii">nuttallii</tp:taxon-name-part><tp:taxon-name-part taxon-name-part-type="infraspecific-rank">var.</tp:taxon-name-part><tp:taxon-name-part taxon-name-part-type="variety" reg="borealis">borealis</tp:taxon-name-part></tp:taxon-name> Engelm., Proc. Amer. Acad. Arts 3: 264. 1856. Type: United States, on the Upper Missouri. Not preserved. </comment></tp:nomenclature-citation><tp:nomenclature-citation><tp:taxon-name>
                  <tp:taxon-name-part taxon-name-part-type="genus" reg="Mammillaria"/>
                  <tp:taxon-name-part taxon-name-part-type="species" reg="notesteinii"/>
                </tp:taxon-name><comment>= <tp:taxon-name><tp:taxon-name-part taxon-name-part-type="genus" reg="Mammillaria">Mammillaria</tp:taxon-name-part><tp:taxon-name-part taxon-name-part-type="species" reg="notesteinii">notesteinii</tp:taxon-name-part></tp:taxon-name> Britton, Bull. Torrey Bot. Club 18: 367. 1891. <tp:taxon-name><tp:taxon-name-part taxon-name-part-type="genus" reg="Cactus">Cactus</tp:taxon-name-part><tp:taxon-name-part taxon-name-part-type="species" reg="notesteinii">notesteinii</tp:taxon-name-part></tp:taxon-name> (Britton) Rydb., Mem. New York Bot. Gard. 1: 272. 1900. <tp:taxon-name><tp:taxon-name-part taxon-name-part-type="genus" reg="Neobesseya">Neobesseya</tp:taxon-name-part><tp:taxon-name-part taxon-name-part-type="species" reg="notesteinii">notesteinii</tp:taxon-name-part></tp:taxon-name> (Britton) Britton &amp; Rose, <tp:taxon-name><tp:taxon-name-part taxon-name-part-type="genus" reg="Cactaceae">Cactaceae</tp:taxon-name-part></tp:taxon-name> 4: 53. 1923. Type: United States, Deer Londge, Mont., 01 Jun 1891, <italic>F. N. Notestein s.n</italic>. (lectotype, designated here: NY [385874 image, four sheets!]; isolectotype: US [1821122 image!]). </comment></tp:nomenclature-citation><tp:nomenclature-citation><tp:taxon-name>
                  <tp:taxon-name-part taxon-name-part-type="genus" reg="Coryphantha"/>
                  <tp:taxon-name-part taxon-name-part-type="species" reg="marstonii"/>
                </tp:taxon-name><comment>= <tp:taxon-name><tp:taxon-name-part taxon-name-part-type="genus" reg="Coryphantha">Coryphantha</tp:taxon-name-part><tp:taxon-name-part taxon-name-part-type="species" reg="marstonii">marstonii</tp:taxon-name-part></tp:taxon-name> Clover, Bull. Torrey Bot. Club 65: 412. 1938. <tp:taxon-name><tp:taxon-name-part taxon-name-part-type="genus" reg="Coryphantha">Coryphantha</tp:taxon-name-part><tp:taxon-name-part taxon-name-part-type="species" reg="missouriensis">missouriensis</tp:taxon-name-part><tp:taxon-name-part taxon-name-part-type="infraspecific-rank">var.</tp:taxon-name-part><tp:taxon-name-part taxon-name-part-type="variety" reg="marstonii">marstonii</tp:taxon-name-part></tp:taxon-name> (Clover) L.D.Benson, Cacti Ariz. ed. 3: 26. 1969. <tp:taxon-name><tp:taxon-name-part taxon-name-part-type="genus" reg="Escobaria">Escobaria</tp:taxon-name-part><tp:taxon-name-part taxon-name-part-type="species" reg="missouriensis">missouriensis</tp:taxon-name-part><tp:taxon-name-part taxon-name-part-type="infraspecific-rank">var.</tp:taxon-name-part><tp:taxon-name-part taxon-name-part-type="variety" reg="marstonii">marstonii</tp:taxon-name-part></tp:taxon-name> (Clover) D.R.Hunt, Cact. Succ. J. Gr. Brit. 40: 13. 1978. Type. United States, Utah, Kane County, east side of Buckskin Mountains, 5200 ft [1584 m], 08 Aug 1953, <italic>L. D. Benson &amp; R. Benson 15205</italic> (neotype, designated by Benson, Cacti Ariz. ed. 3: 26. 1969: POM [285320, 296309, two sheets]). </comment></tp:nomenclature-citation><tp:nomenclature-citation><tp:taxon-name>
                  <tp:taxon-name-part taxon-name-part-type="genus" reg="Escobaria"/>
                  <tp:taxon-name-part taxon-name-part-type="species" reg="missouriensis"/>
                  <tp:taxon-name-part taxon-name-part-type="subspecies" reg="navajoensis"/>
                </tp:taxon-name><comment>= <tp:taxon-name><tp:taxon-name-part taxon-name-part-type="genus" reg="Escobaria">Escobaria</tp:taxon-name-part><tp:taxon-name-part taxon-name-part-type="species" reg="missouriensis">missouriensis</tp:taxon-name-part><tp:taxon-name-part taxon-name-part-type="infraspecific-rank">subsp.</tp:taxon-name-part><tp:taxon-name-part taxon-name-part-type="subspecies" reg="navajoensis">navajoensis</tp:taxon-name-part></tp:taxon-name> Hochstätter, Succulenta (Netherlands) 75: 257. 1996. Type. United States, Arizona, Navajoa, 1600–1800, <italic>F. Hochstätter 1000</italic> (holotype: HBG). </comment></tp:nomenclature-citation></tp:nomenclature-citation-list></tp:nomenclature></tp:taxon-treatment>
