# Supplementary material for: ﻿Phylogenetic relationships in Coryphantha and implications on Pelecyphora and Escobaria (Cacteae, Cactoideae, Cactaceae)
Source: PhytoKeys. 2022 Jan 21;188:115–65. doi: 10.3897/phytokeys.188.75739 (PMC8799629; doi:10.3897/phytokeys.188.75739)
Supplement: XML Treatment for Pelecyphora sneedii subsp. orcuttii [file phytokeys.188.75739-treatment25.xml]

<!DOCTYPE tp:taxon-treatment
  PUBLIC "-//TaxonX//DTD Taxonomic Treatment Publishing DTD v0 20100105//EN" "tax-treatment-NSO.dtd">
<tp:taxon-treatment xmlns:tp="http://www.plazi.org/taxpub"><tp:treatment-meta><kwd-group><label>Taxon classification</label><kwd>
                <named-content content-type="kingdom">Plantae</named-content>
              </kwd><kwd>
                <named-content content-type="order">Caryophyllales</named-content>
              </kwd><kwd>
                <named-content content-type="family">Cactaceae</named-content>
              </kwd></kwd-group><mixed-citation publication-type="journal"><person-group><name><surname>Sánchez</surname><given-names>Daniel</given-names></name><name><surname>Vázquez-Benítez</surname><given-names>Balbina</given-names></name><name><surname>Vázquez-Sánchez</surname><given-names>Monserrat</given-names></name><name><surname>Aquino</surname><given-names>David</given-names></name><name><surname>Arias</surname><given-names>Salvador</given-names></name></person-group><article-title>﻿Phylogenetic relationships in <italic><tp:taxon-name><tp:taxon-name-part taxon-name-part-type="genus" reg="Coryphantha">Coryphantha</tp:taxon-name-part></tp:taxon-name></italic> and implications on <italic><tp:taxon-name><tp:taxon-name-part taxon-name-part-type="genus" reg="Pelecyphora">Pelecyphora</tp:taxon-name-part></tp:taxon-name></italic> and <italic><tp:taxon-name><tp:taxon-name-part taxon-name-part-type="genus" reg="Escobaria">Escobaria</tp:taxon-name-part></tp:taxon-name></italic> (Cacteae, <tp:taxon-name><tp:taxon-name-part taxon-name-part-type="subfamily">Cactoideae</tp:taxon-name-part></tp:taxon-name>, <tp:taxon-name><tp:taxon-name-part taxon-name-part-type="genus" reg="Cactaceae">Cactaceae</tp:taxon-name-part></tp:taxon-name>)</article-title><source>PhytoKeys</source><day>21</day><month>01</month><year>2022</year><volume>188</volume><fpage>115</fpage><lpage>165</lpage><pub-id pub-id-type="doi">10.3897/phytokeys.188.75739</pub-id></mixed-citation></tp:treatment-meta><tp:nomenclature><label>﻿</label><tp:taxon-name>
              <tp:taxon-name-part taxon-name-part-type="genus" reg="Pelecyphora">Pelecyphora</tp:taxon-name-part>
              <tp:taxon-name-part taxon-name-part-type="species" reg="sneedii">sneedii</tp:taxon-name-part>
              <tp:taxon-name-part taxon-name-part-type="infraspecific-rank">subsp.</tp:taxon-name-part>
              <tp:taxon-name-part taxon-name-part-type="subspecies" reg="orcuttii">orcuttii</tp:taxon-name-part>
              <object-id xmlns:xlink="http://www.w3.org/1999/xlink" content-type="ipni" xlink:type="simple">urn:lsid:ipni.org:names:77248962-1</object-id>
            </tp:taxon-name><tp:taxon-authority>(Boed.) D.Aquino &amp; Dan.Sánchez</tp:taxon-authority><tp:taxon-status xmlns:xlink="http://www.w3.org/1999/xlink" xlink:type="simple">comb. nov.</tp:taxon-status><tp:nomenclature-citation-list><tp:nomenclature-citation><tp:taxon-name>
                  <tp:taxon-name-part taxon-name-part-type="genus" reg="Escobaria"/>
                  <tp:taxon-name-part taxon-name-part-type="species" reg="orcuttii"/>
                </tp:taxon-name><comment>≡ <tp:taxon-name><tp:taxon-name-part taxon-name-part-type="genus" reg="Escobaria">Escobaria</tp:taxon-name-part><tp:taxon-name-part taxon-name-part-type="species" reg="orcuttii">orcuttii</tp:taxon-name-part></tp:taxon-name> Boed., Mammillarien-Vergleichs-Schluessel: 17. 1933. <tp:taxon-name><tp:taxon-name-part taxon-name-part-type="genus" reg="Escobaria">Escobaria</tp:taxon-name-part><tp:taxon-name-part taxon-name-part-type="species" reg="sneedii">sneedii</tp:taxon-name-part><tp:taxon-name-part taxon-name-part-type="infraspecific-rank">subsp.</tp:taxon-name-part><tp:taxon-name-part taxon-name-part-type="subspecies" reg="orcuttii">orcuttii</tp:taxon-name-part></tp:taxon-name> (Boed.) Lüthy, Kakteen And. Sukk. 50: 278. 1999. <tp:taxon-name><tp:taxon-name-part taxon-name-part-type="genus" reg="Coryphantha">Coryphantha</tp:taxon-name-part><tp:taxon-name-part taxon-name-part-type="species" reg="sneedii">sneedii</tp:taxon-name-part><tp:taxon-name-part taxon-name-part-type="infraspecific-rank">var.</tp:taxon-name-part><tp:taxon-name-part taxon-name-part-type="variety" reg="orcuttii">orcuttii</tp:taxon-name-part></tp:taxon-name> (Boed.) Gorelick, J. Bot. Res. Inst. Texas 9: 28. 2015. <tp:taxon-name><tp:taxon-name-part taxon-name-part-type="genus" reg="Escobaria">Escobaria</tp:taxon-name-part><tp:taxon-name-part taxon-name-part-type="species" reg="sneedii">sneedii</tp:taxon-name-part><tp:taxon-name-part taxon-name-part-type="infraspecific-rank">var.</tp:taxon-name-part><tp:taxon-name-part taxon-name-part-type="variety" reg="orcuttii">orcuttii</tp:taxon-name-part></tp:taxon-name> (Boed.) Gorelick, J. Bot. Res. Inst. Texas 9: 28. 2015. Type: United States, New Mexico, Granite Pass, Mar 1926, <italic>C. R. Orcutt s.n.</italic> (lectotype, designated by Benson, Cacti Ariz. ed. 3: 26. 1969: DS [307410 image!]). </comment></tp:nomenclature-citation><tp:nomenclature-citation><tp:taxon-name>
                  <tp:taxon-name-part taxon-name-part-type="genus" reg="Escobaria"/>
                  <tp:taxon-name-part taxon-name-part-type="species" reg="orcuttii"/>
                </tp:taxon-name><comment>= <tp:taxon-name><tp:taxon-name-part taxon-name-part-type="genus" reg="Escobaria">Escobaria</tp:taxon-name-part><tp:taxon-name-part taxon-name-part-type="species" reg="orcuttii">orcuttii</tp:taxon-name-part></tp:taxon-name> Rose ex Orcutt, Cactography 5, 1926. Nom. inval. <tp:taxon-name><tp:taxon-name-part taxon-name-part-type="genus" reg="Coryphantha">Coryphantha</tp:taxon-name-part><tp:taxon-name-part taxon-name-part-type="species" reg="orcuttii">orcuttii</tp:taxon-name-part></tp:taxon-name> (Rose ex Orcutt) Zimmerman, Cact. Succ. J. (Los Angeles) 44: 156. 1972. Nom. inval. <tp:taxon-name><tp:taxon-name-part taxon-name-part-type="genus" reg="Coryphantha">Coryphantha</tp:taxon-name-part><tp:taxon-name-part taxon-name-part-type="species" reg="strobiliformis">strobiliformis</tp:taxon-name-part><tp:taxon-name-part taxon-name-part-type="infraspecific-rank">var.</tp:taxon-name-part><tp:taxon-name-part taxon-name-part-type="variety" reg="orcuttii">orcuttii</tp:taxon-name-part></tp:taxon-name> (Rose ex Orcutt) L.D.Benson, Cacti Ariz. ed. 3: 156. 1972. nom. inval. </comment></tp:nomenclature-citation><tp:nomenclature-citation><tp:taxon-name>
                  <tp:taxon-name-part taxon-name-part-type="genus" reg="Escobaria"/>
                  <tp:taxon-name-part taxon-name-part-type="species" reg="orcuttii"/>
                  <tp:taxon-name-part taxon-name-part-type="variety" reg="koenigii"/>
                </tp:taxon-name><comment>= <tp:taxon-name><tp:taxon-name-part taxon-name-part-type="genus" reg="Escobaria">Escobaria</tp:taxon-name-part><tp:taxon-name-part taxon-name-part-type="species" reg="orcuttii">orcuttii</tp:taxon-name-part><tp:taxon-name-part taxon-name-part-type="infraspecific-rank">var.</tp:taxon-name-part><tp:taxon-name-part taxon-name-part-type="variety" reg="koenigii">koenigii</tp:taxon-name-part></tp:taxon-name> Castetter, P.Pierce &amp; K.H.Schwer., Cact. Succ. J. (Los Angeles) 47: 68. 1975. Type: United States, New México, Luna County, Florida Mts., Central Valley on east slope of the Koenig Ranch on black limestone, E &amp; NE slopes of hill (el.5200 [152.4 m]) which is 500 ft [152.4 m] above plains, 5200 ft [1584 m] 07 May 1962, <italic>E. F. Castetter 961</italic> (holotype: UNM [38768 image!]). </comment></tp:nomenclature-citation><tp:nomenclature-citation><tp:taxon-name>
                  <tp:taxon-name-part taxon-name-part-type="genus" reg="Escobaria"/>
                  <tp:taxon-name-part taxon-name-part-type="species" reg="orcuttii"/>
                  <tp:taxon-name-part taxon-name-part-type="variety" reg="macraxina"/>
                </tp:taxon-name><comment>= <tp:taxon-name><tp:taxon-name-part taxon-name-part-type="genus" reg="Escobaria">Escobaria</tp:taxon-name-part><tp:taxon-name-part taxon-name-part-type="species" reg="orcuttii">orcuttii</tp:taxon-name-part><tp:taxon-name-part taxon-name-part-type="infraspecific-rank">var.</tp:taxon-name-part><tp:taxon-name-part taxon-name-part-type="variety" reg="macraxina">macraxina</tp:taxon-name-part></tp:taxon-name> Castetter, P.Pierce &amp; K.H.Schwer., Cact. Succ. J. (Los Angeles) 47: 66. 1975. Type: United States, New México, Hidalgo County, Big Hatchet Mountains, west slope, 21 Dec 1973, <italic>K. D. Heil 4287</italic> (holotype: UNM [54141 image!]; isotypes: UNM [54138 image!, 54142 image!, 54143 image!]). </comment></tp:nomenclature-citation><tp:nomenclature-citation><tp:taxon-name>
                  <tp:taxon-name-part taxon-name-part-type="genus" reg="Coryphantha"/>
                  <tp:taxon-name-part taxon-name-part-type="species" reg="organensis"/>
                </tp:taxon-name><comment>= <tp:taxon-name><tp:taxon-name-part taxon-name-part-type="genus" reg="Coryphantha">Coryphantha</tp:taxon-name-part><tp:taxon-name-part taxon-name-part-type="species" reg="organensis">organensis</tp:taxon-name-part></tp:taxon-name> Zimmerman, Cact. Succ. J. (Los Angeles) 44: 114. 1972. <tp:taxon-name><tp:taxon-name-part taxon-name-part-type="genus" reg="Escobaria">Escobaria</tp:taxon-name-part><tp:taxon-name-part taxon-name-part-type="species" reg="organensis">organensis</tp:taxon-name-part></tp:taxon-name> (Zimmerman) Castetter, P.Pierce &amp; K.H.Schwer., Cact. Succ. J. (Los Angeles) 47: 60. 1975. <tp:taxon-name><tp:taxon-name-part taxon-name-part-type="genus" reg="Escobaria">Escobaria</tp:taxon-name-part><tp:taxon-name-part taxon-name-part-type="species" reg="sneedii">sneedii</tp:taxon-name-part><tp:taxon-name-part taxon-name-part-type="infraspecific-rank">subsp.</tp:taxon-name-part><tp:taxon-name-part taxon-name-part-type="subspecies" reg="organensis">organensis</tp:taxon-name-part></tp:taxon-name> (Zimmerman) Lüthy, Kakteen And. Sukk. 50: 278. 1999. Type: United States, New México, Dona Ana County, c. 15 mi E of Las Cruces, Organ Mountains, 17 Jan 1971, <italic>D. A. Zimmerman &amp; A. D. Zimmerman</italic>, <italic>1535</italic> (holotype: SNM; isotype: DS [642362 image!], MICH [1123478 image!]). </comment></tp:nomenclature-citation><tp:nomenclature-citation><tp:taxon-name>
                  <tp:taxon-name-part taxon-name-part-type="genus" reg="Escobaria"/>
                  <tp:taxon-name-part taxon-name-part-type="species" reg="sandbergii"/>
                </tp:taxon-name><comment>= <tp:taxon-name><tp:taxon-name-part taxon-name-part-type="genus" reg="Escobaria">Escobaria</tp:taxon-name-part><tp:taxon-name-part taxon-name-part-type="species" reg="sandbergii">sandbergii</tp:taxon-name-part></tp:taxon-name> Castetter, P.Pierce &amp; K.H.Schwer., Cact. Succ. J. (Los Angeles) 47: 62. 1975. <tp:taxon-name><tp:taxon-name-part taxon-name-part-type="genus" reg="Escobaria">Escobaria</tp:taxon-name-part><tp:taxon-name-part taxon-name-part-type="species" reg="sneedii">sneedii</tp:taxon-name-part><tp:taxon-name-part taxon-name-part-type="infraspecific-rank">subsp.</tp:taxon-name-part><tp:taxon-name-part taxon-name-part-type="subspecies" reg="sandbergii">sandbergii</tp:taxon-name-part></tp:taxon-name> (Castetter, P.Pierce &amp; K.H.Schwer.) Lüthy, Kakteen And. Sukk. 50: 278. 1999. Type: United States, New México, Sierra County, at Rope Springs, west slope of the San Andres Mts., 01 Apr 1967, <italic>P. Pierce 3409</italic> (holotype: UNM [38739 image!]). </comment></tp:nomenclature-citation><tp:nomenclature-citation><tp:taxon-name>
                  <tp:taxon-name-part taxon-name-part-type="genus" reg="Escobaria"/>
                  <tp:taxon-name-part taxon-name-part-type="species" reg="villardii"/>
                </tp:taxon-name><comment>= <tp:taxon-name><tp:taxon-name-part taxon-name-part-type="genus" reg="Escobaria">Escobaria</tp:taxon-name-part><tp:taxon-name-part taxon-name-part-type="species" reg="villardii">villardii</tp:taxon-name-part></tp:taxon-name> Castetter, P.Pierce &amp; K.H.Schwer., Cact. Succ. J. (Los Angeles) 47: 64. 1975. <tp:taxon-name><tp:taxon-name-part taxon-name-part-type="genus" reg="Escobaria">Escobaria</tp:taxon-name-part><tp:taxon-name-part taxon-name-part-type="species" reg="sneedii">sneedii</tp:taxon-name-part><tp:taxon-name-part taxon-name-part-type="infraspecific-rank">subsp.</tp:taxon-name-part><tp:taxon-name-part taxon-name-part-type="subspecies" reg="villardii">villardii</tp:taxon-name-part></tp:taxon-name> (Castetter, P.Pierce &amp; K.H.Schwer.) Lüthy, Kakteen And. Sukk. 50: 278. 1999. Type: United States, New México, Otero County, Alamo Canyon, near Alamagordo, 18 Mar 1972, <italic>R. Reeves 3984</italic> (holotype: UNM [50789 image!]). </comment></tp:nomenclature-citation></tp:nomenclature-citation-list></tp:nomenclature></tp:taxon-treatment>
