# Supplementary material for: ﻿Phylogenetic relationships in Coryphantha and implications on Pelecyphora and Escobaria (Cacteae, Cactoideae, Cactaceae)
Source: PhytoKeys. 2022 Jan 21;188:115–65. doi: 10.3897/phytokeys.188.75739 (PMC8799629; doi:10.3897/phytokeys.188.75739)
Supplement: XML Treatment for Pelecyphora vivipara [file phytokeys.188.75739-treatment28.xml]

<!DOCTYPE tp:taxon-treatment
  PUBLIC "-//TaxonX//DTD Taxonomic Treatment Publishing DTD v0 20100105//EN" "tax-treatment-NSO.dtd">
<tp:taxon-treatment xmlns:tp="http://www.plazi.org/taxpub"><tp:treatment-meta><kwd-group><label>Taxon classification</label><kwd>
                <named-content content-type="kingdom">Plantae</named-content>
              </kwd><kwd>
                <named-content content-type="order">Caryophyllales</named-content>
              </kwd><kwd>
                <named-content content-type="family">Cactaceae</named-content>
              </kwd></kwd-group><mixed-citation publication-type="journal"><person-group><name><surname>Sánchez</surname><given-names>Daniel</given-names></name><name><surname>Vázquez-Benítez</surname><given-names>Balbina</given-names></name><name><surname>Vázquez-Sánchez</surname><given-names>Monserrat</given-names></name><name><surname>Aquino</surname><given-names>David</given-names></name><name><surname>Arias</surname><given-names>Salvador</given-names></name></person-group><article-title>﻿Phylogenetic relationships in <italic><tp:taxon-name><tp:taxon-name-part taxon-name-part-type="genus" reg="Coryphantha">Coryphantha</tp:taxon-name-part></tp:taxon-name></italic> and implications on <italic><tp:taxon-name><tp:taxon-name-part taxon-name-part-type="genus" reg="Pelecyphora">Pelecyphora</tp:taxon-name-part></tp:taxon-name></italic> and <italic><tp:taxon-name><tp:taxon-name-part taxon-name-part-type="genus" reg="Escobaria">Escobaria</tp:taxon-name-part></tp:taxon-name></italic> (Cacteae, <tp:taxon-name><tp:taxon-name-part taxon-name-part-type="subfamily">Cactoideae</tp:taxon-name-part></tp:taxon-name>, <tp:taxon-name><tp:taxon-name-part taxon-name-part-type="genus" reg="Cactaceae">Cactaceae</tp:taxon-name-part></tp:taxon-name>)</article-title><source>PhytoKeys</source><day>21</day><month>01</month><year>2022</year><volume>188</volume><fpage>115</fpage><lpage>165</lpage><pub-id pub-id-type="doi">10.3897/phytokeys.188.75739</pub-id></mixed-citation></tp:treatment-meta><tp:nomenclature><label>﻿</label><tp:taxon-name>
              <tp:taxon-name-part taxon-name-part-type="genus" reg="Pelecyphora">Pelecyphora</tp:taxon-name-part>
              <tp:taxon-name-part taxon-name-part-type="species" reg="vivipara">vivipara</tp:taxon-name-part>
              <object-id xmlns:xlink="http://www.w3.org/1999/xlink" content-type="ipni" xlink:type="simple">urn:lsid:ipni.org:names:77248964-1</object-id>
            </tp:taxon-name><tp:taxon-authority>(Nutt.) D.Aquino &amp; Dan.Sánchez</tp:taxon-authority><tp:taxon-status xmlns:xlink="http://www.w3.org/1999/xlink" xlink:type="simple">comb. nov.</tp:taxon-status><tp:nomenclature-citation-list><tp:nomenclature-citation><tp:taxon-name>
                  <tp:taxon-name-part taxon-name-part-type="genus" reg="Cactus"/>
                  <tp:taxon-name-part taxon-name-part-type="species" reg="viviparus"/>
                </tp:taxon-name><comment>≡ <tp:taxon-name><tp:taxon-name-part taxon-name-part-type="genus" reg="Cactus">Cactus</tp:taxon-name-part><tp:taxon-name-part taxon-name-part-type="species" reg="viviparus">viviparus</tp:taxon-name-part></tp:taxon-name> Nutt. Nutt., Cat. Pl. Upper Louisiana no. 22. 1813. <tp:taxon-name><tp:taxon-name-part taxon-name-part-type="genus" reg="Mammillaria">Mammillaria</tp:taxon-name-part><tp:taxon-name-part taxon-name-part-type="species" reg="vivipara">vivipara</tp:taxon-name-part></tp:taxon-name> (Nutt.) Haw., Suppl. Pl. Succ.: 72. 1819. <tp:taxon-name><tp:taxon-name-part taxon-name-part-type="genus" reg="Echinocactus">Echinocactus</tp:taxon-name-part><tp:taxon-name-part taxon-name-part-type="species" reg="viviparus">viviparus</tp:taxon-name-part></tp:taxon-name> Poselg., Allg. Gartenzeitung 21: 107. 1853. <tp:taxon-name><tp:taxon-name-part taxon-name-part-type="genus" reg="Mammillaria">Mammillaria</tp:taxon-name-part><tp:taxon-name-part taxon-name-part-type="species" reg="radiosa">radiosa</tp:taxon-name-part><tp:taxon-name-part taxon-name-part-type="infraspecific-rank">var.</tp:taxon-name-part><tp:taxon-name-part taxon-name-part-type="variety" reg="vivipara">vivipara</tp:taxon-name-part></tp:taxon-name> (Nutt.) Schelle, Handb. Kakteenkult.: 236. 1907. <tp:taxon-name><tp:taxon-name-part taxon-name-part-type="genus" reg="Coryphantha">Coryphantha</tp:taxon-name-part><tp:taxon-name-part taxon-name-part-type="species" reg="vivipara">vivipara</tp:taxon-name-part></tp:taxon-name> (Nutt.) Britton &amp; Rose, Ill. Fl. N. U.S.: 571. 1913. <tp:taxon-name><tp:taxon-name-part taxon-name-part-type="genus" reg="Escobaria">Escobaria</tp:taxon-name-part><tp:taxon-name-part taxon-name-part-type="species" reg="vivipara">vivipara</tp:taxon-name-part></tp:taxon-name> (Nutt.) Buxb., Oesterr. Bot. Z. 98: 78. 1951. <tp:taxon-name><tp:taxon-name-part taxon-name-part-type="genus" reg="Coryphantha">Coryphantha</tp:taxon-name-part><tp:taxon-name-part taxon-name-part-type="species" reg="neovivipara">neovivipara</tp:taxon-name-part></tp:taxon-name> Y.Itô, <tp:taxon-name><tp:taxon-name-part taxon-name-part-type="genus" reg="Cactaceae">Cactaceae</tp:taxon-name-part></tp:taxon-name>: 556. 1981. comb. inval. Type: United States, North Dakota, McClean County, 12 mi [19.31 km] E of Fort Mandan, E of Missouri River, Jun 1971, <italic>L. Mitich s.n.</italic> (neotype, designated by Mitich &amp; Benson, Cact. Succ. J. (Los Angeles): 8. 1977: POM [317948]; isoneotype NDA). </comment></tp:nomenclature-citation><tp:nomenclature-citation><tp:taxon-name>
                  <tp:taxon-name-part taxon-name-part-type="genus" reg="Mammillaria"/>
                  <tp:taxon-name-part taxon-name-part-type="species" reg="radiosa"/>
                </tp:taxon-name><comment>= <tp:taxon-name><tp:taxon-name-part taxon-name-part-type="genus" reg="Mammillaria">Mammillaria</tp:taxon-name-part><tp:taxon-name-part taxon-name-part-type="species" reg="radiosa">radiosa</tp:taxon-name-part></tp:taxon-name> Engelm., Boston J. Nat. Hist. 6: 196. 1850. <tp:taxon-name><tp:taxon-name-part taxon-name-part-type="genus" reg="Echinocactus">Echinocactus</tp:taxon-name-part><tp:taxon-name-part taxon-name-part-type="species" reg="radiosus">radiosus</tp:taxon-name-part></tp:taxon-name> Poselg., Allg. Gartenzeitung 21: 107. 1853. <tp:taxon-name><tp:taxon-name-part taxon-name-part-type="genus" reg="Mammillaria">Mammillaria</tp:taxon-name-part><tp:taxon-name-part taxon-name-part-type="species" reg="vivipara">vivipara</tp:taxon-name-part><tp:taxon-name-part taxon-name-part-type="infraspecific-rank">var.</tp:taxon-name-part><tp:taxon-name-part taxon-name-part-type="variety" reg="radiosa">radiosa</tp:taxon-name-part></tp:taxon-name> Engelm. Proc. Amer. Acad. Arts 3: 269. 1856. <tp:taxon-name><tp:taxon-name-part taxon-name-part-type="genus" reg="Mammillaria">Mammillaria</tp:taxon-name-part><tp:taxon-name-part taxon-name-part-type="species" reg="vivipara">vivipara</tp:taxon-name-part><tp:taxon-name-part taxon-name-part-type="infraspecific-rank">subsp.</tp:taxon-name-part><tp:taxon-name-part taxon-name-part-type="subspecies" reg="radiosa">radiosa</tp:taxon-name-part></tp:taxon-name> Engelm., Rep. U.S. Mex. Bound. Cact.: 15. 1858. <tp:taxon-name><tp:taxon-name-part taxon-name-part-type="genus" reg="Cactus">Cactus</tp:taxon-name-part><tp:taxon-name-part taxon-name-part-type="species" reg="radiosus">radiosus</tp:taxon-name-part></tp:taxon-name> (Engelm.) J.M.Coult., Contr. U.S. Natl. Herb. 3: 120. 1894. <tp:taxon-name><tp:taxon-name-part taxon-name-part-type="genus" reg="Coryphantha">Coryphantha</tp:taxon-name-part><tp:taxon-name-part taxon-name-part-type="species" reg="radiosa">radiosa</tp:taxon-name-part></tp:taxon-name> (Engelm.) Rydb., Fl. Rocky Mts.: 581. 1917. <tp:taxon-name><tp:taxon-name-part taxon-name-part-type="genus" reg="Neomammillaria">Neomammillaria</tp:taxon-name-part><tp:taxon-name-part taxon-name-part-type="species" reg="radiosa">radiosa</tp:taxon-name-part></tp:taxon-name> (Engelm.) Rydb., Fl. Plains N. Amer.: 562. 1932. <tp:taxon-name><tp:taxon-name-part taxon-name-part-type="genus" reg="Coryphantha">Coryphantha</tp:taxon-name-part><tp:taxon-name-part taxon-name-part-type="species" reg="vivipara">vivipara</tp:taxon-name-part><tp:taxon-name-part taxon-name-part-type="infraspecific-rank">var.</tp:taxon-name-part><tp:taxon-name-part taxon-name-part-type="variety" reg="radiosa">radiosa</tp:taxon-name-part></tp:taxon-name> (Engelm.) Backeb., <tp:taxon-name><tp:taxon-name-part taxon-name-part-type="genus" reg="Cactaceae">Cactaceae</tp:taxon-name-part></tp:taxon-name> 5: 2998. 1961. <tp:taxon-name><tp:taxon-name-part taxon-name-part-type="genus" reg="Escobaria">Escobaria</tp:taxon-name-part><tp:taxon-name-part taxon-name-part-type="species" reg="vivipara">vivipara</tp:taxon-name-part><tp:taxon-name-part taxon-name-part-type="infraspecific-rank">var.</tp:taxon-name-part><tp:taxon-name-part taxon-name-part-type="variety" reg="radiosa">radiosa</tp:taxon-name-part></tp:taxon-name> (Engelm.) D.R.Hunt, Cact. Succ. J. Gr. Brit. 40: 13. 1978. <tp:taxon-name><tp:taxon-name-part taxon-name-part-type="genus" reg="Escobaria">Escobaria</tp:taxon-name-part><tp:taxon-name-part taxon-name-part-type="species" reg="radiosa">radiosa</tp:taxon-name-part></tp:taxon-name> (Engelm.) G.Frank place of publication unknown, nom. inval. <tp:taxon-name><tp:taxon-name-part taxon-name-part-type="genus" reg="Coryphantha">Coryphantha</tp:taxon-name-part><tp:taxon-name-part taxon-name-part-type="species" reg="neovivipara">neovivipara</tp:taxon-name-part><tp:taxon-name-part taxon-name-part-type="infraspecific-rank">var.</tp:taxon-name-part><tp:taxon-name-part taxon-name-part-type="variety" reg="radiosa">radiosa</tp:taxon-name-part></tp:taxon-name> (Engelm.) Y.Itô, <tp:taxon-name><tp:taxon-name-part taxon-name-part-type="genus" reg="Cactaceae">Cactaceae</tp:taxon-name-part></tp:taxon-name>: 556. 1981. Type: United States, Texas, sterile soils on the <tp:taxon-name>Pierdenales</tp:taxon-name> [Pedernales], and cult. In St Louis, Jun 1846, <italic>F. Lindheimer s.n.</italic> (lectotype, designated by Benson, Cacti U. S. Canada: 960. 1982: MO [2017377 image!, 2017376 image!]). </comment></tp:nomenclature-citation><tp:nomenclature-citation><tp:taxon-name>
                  <tp:taxon-name-part taxon-name-part-type="genus" reg="Mammillaria"/>
                  <tp:taxon-name-part taxon-name-part-type="species" reg="vivipara"/>
                  <tp:taxon-name-part taxon-name-part-type="variety" reg="vera"/>
                </tp:taxon-name><comment>= <tp:taxon-name><tp:taxon-name-part taxon-name-part-type="genus" reg="Mammillaria">Mammillaria</tp:taxon-name-part><tp:taxon-name-part taxon-name-part-type="species" reg="vivipara">vivipara</tp:taxon-name-part><tp:taxon-name-part taxon-name-part-type="infraspecific-rank">var.</tp:taxon-name-part><tp:taxon-name-part taxon-name-part-type="variety" reg="vera">vera</tp:taxon-name-part></tp:taxon-name> Engelm., Proc. Amer. Acad. Arts 3: 269. 1856. Type: United States. On the upper Missouri and Yellowstone rivers (Not preserved). </comment></tp:nomenclature-citation><tp:nomenclature-citation><tp:taxon-name>
                  <tp:taxon-name-part taxon-name-part-type="genus" reg="Mammillaria"/>
                  <tp:taxon-name-part taxon-name-part-type="species" reg="vivipara"/>
                  <tp:taxon-name-part taxon-name-part-type="variety" reg="radiosa"/>
                  <tp:taxon-name-part taxon-name-part-type="subvariety" reg="neomexicana"/>
                </tp:taxon-name><comment>= <tp:taxon-name><tp:taxon-name-part taxon-name-part-type="genus" reg="Mammillaria">Mammillaria</tp:taxon-name-part><tp:taxon-name-part taxon-name-part-type="species" reg="vivipara">vivipara</tp:taxon-name-part><tp:taxon-name-part taxon-name-part-type="infraspecific-rank">var.</tp:taxon-name-part><tp:taxon-name-part taxon-name-part-type="variety" reg="radiosa">radiosa</tp:taxon-name-part><tp:taxon-name-part taxon-name-part-type="infraspecific-rank">subvar.</tp:taxon-name-part><tp:taxon-name-part taxon-name-part-type="subvariety" reg="neomexicana">neomexicana</tp:taxon-name-part></tp:taxon-name> Engelm., Proc. Amer. Acad. Arts 3: 269. 1856. <tp:taxon-name><tp:taxon-name-part taxon-name-part-type="genus" reg="Cactus">Cactus</tp:taxon-name-part><tp:taxon-name-part taxon-name-part-type="species" reg="radiosus">radiosus</tp:taxon-name-part><tp:taxon-name-part taxon-name-part-type="infraspecific-rank">var.</tp:taxon-name-part><tp:taxon-name-part taxon-name-part-type="variety" reg="neomexicanus">neomexicanus</tp:taxon-name-part></tp:taxon-name> (Engelm.) J.M.Coult., Contr. U.S. Natl. Herb. 3: 120. 1894. <tp:taxon-name><tp:taxon-name-part taxon-name-part-type="genus" reg="Cactus">Cactus</tp:taxon-name-part><tp:taxon-name-part taxon-name-part-type="species" reg="neomexicanus">neomexicanus</tp:taxon-name-part></tp:taxon-name> (Engelm.) Small, Fl. S.E. U.S.: 812. 1903. <tp:taxon-name><tp:taxon-name-part taxon-name-part-type="genus" reg="Mammillaria">Mammillaria</tp:taxon-name-part><tp:taxon-name-part taxon-name-part-type="species" reg="neomexicana">neomexicana</tp:taxon-name-part></tp:taxon-name> (Engelm.) A.Nelson, New Man. Bot. Centr. Rocky Mt.: 327. 1909. <tp:taxon-name><tp:taxon-name-part taxon-name-part-type="genus" reg="Coryphantha">Coryphantha</tp:taxon-name-part><tp:taxon-name-part taxon-name-part-type="species" reg="neomexicana">neomexicana</tp:taxon-name-part></tp:taxon-name> (Engelm.) Britton &amp; Rose, <tp:taxon-name><tp:taxon-name-part taxon-name-part-type="genus" reg="Cactaceae">Cactaceae</tp:taxon-name-part></tp:taxon-name> 4: 45. 1923. <tp:taxon-name><tp:taxon-name-part taxon-name-part-type="genus" reg="Escobaria">Escobaria</tp:taxon-name-part><tp:taxon-name-part taxon-name-part-type="species" reg="neomexicana">neomexicana</tp:taxon-name-part></tp:taxon-name> (Engelm.) Buxb., Oesterr. Bot. Z. 98: 78. 1951. <tp:taxon-name><tp:taxon-name-part taxon-name-part-type="genus" reg="Coryphantha">Coryphantha</tp:taxon-name-part><tp:taxon-name-part taxon-name-part-type="species" reg="vivipara">vivipara</tp:taxon-name-part><tp:taxon-name-part taxon-name-part-type="infraspecific-rank">var.</tp:taxon-name-part><tp:taxon-name-part taxon-name-part-type="variety" reg="neomexicana">neomexicana</tp:taxon-name-part></tp:taxon-name> (Engelm.) Backeb., <tp:taxon-name><tp:taxon-name-part taxon-name-part-type="genus" reg="Cactaceae">Cactaceae</tp:taxon-name-part></tp:taxon-name> 5: 2999. 1961. <tp:taxon-name><tp:taxon-name-part taxon-name-part-type="genus" reg="Coryphantha">Coryphantha</tp:taxon-name-part><tp:taxon-name-part taxon-name-part-type="species" reg="neovivipara">neovivipara</tp:taxon-name-part><tp:taxon-name-part taxon-name-part-type="infraspecific-rank">var.</tp:taxon-name-part><tp:taxon-name-part taxon-name-part-type="variety" reg="neomexicana">neomexicana</tp:taxon-name-part></tp:taxon-name> (Engelm.) Y.Itô, <tp:taxon-name><tp:taxon-name-part taxon-name-part-type="genus" reg="Cactaceae">Cactaceae</tp:taxon-name-part></tp:taxon-name>: 556. 1981. nom. inval. <tp:taxon-name><tp:taxon-name-part taxon-name-part-type="genus" reg="Escobaria">Escobaria</tp:taxon-name-part><tp:taxon-name-part taxon-name-part-type="species" reg="vivipara">vivipara</tp:taxon-name-part><tp:taxon-name-part taxon-name-part-type="infraspecific-rank">var.</tp:taxon-name-part><tp:taxon-name-part taxon-name-part-type="variety" reg="neomexicana">neomexicana</tp:taxon-name-part></tp:taxon-name> (Engelm.) Buxb., Kakteen (H. Krainz) 108c, 1973. Type: United States, South New Mexico, 1849, <italic>C. Wright s. n</italic>. (lectotype, designated by Benson, Cacti U. S. Canada: 960. 1982: MO [2019650 image!]). </comment></tp:nomenclature-citation><tp:nomenclature-citation><tp:taxon-name>
                  <tp:taxon-name-part taxon-name-part-type="genus" reg="Mammillaria"/>
                  <tp:taxon-name-part taxon-name-part-type="species" reg="arizonica"/>
                </tp:taxon-name><comment>= <tp:taxon-name><tp:taxon-name-part taxon-name-part-type="genus" reg="Mammillaria">Mammillaria</tp:taxon-name-part><tp:taxon-name-part taxon-name-part-type="species" reg="arizonica">arizonica</tp:taxon-name-part></tp:taxon-name> Engelm., Bot. California 1: 244. 1876. <tp:taxon-name><tp:taxon-name-part taxon-name-part-type="genus" reg="Cactus">Cactus</tp:taxon-name-part><tp:taxon-name-part taxon-name-part-type="species" reg="radiosus">radiosus</tp:taxon-name-part><tp:taxon-name-part taxon-name-part-type="infraspecific-rank">var.</tp:taxon-name-part><tp:taxon-name-part taxon-name-part-type="variety" reg="arizonicus">arizonicus</tp:taxon-name-part></tp:taxon-name> (Engelm.) J.M.Coult., Contr. U.S. Natl. Herb. 3: 121. 1894. <tp:taxon-name><tp:taxon-name-part taxon-name-part-type="genus" reg="Mammillaria">Mammillaria</tp:taxon-name-part><tp:taxon-name-part taxon-name-part-type="species" reg="radiosa">radiosa</tp:taxon-name-part><tp:taxon-name-part taxon-name-part-type="infraspecific-rank">var.</tp:taxon-name-part><tp:taxon-name-part taxon-name-part-type="variety" reg="arizonica">arizonica</tp:taxon-name-part></tp:taxon-name> (Engelm.) K.Schum., Gesamtbeschr. Kakt.: 481. 1898. <tp:taxon-name><tp:taxon-name-part taxon-name-part-type="genus" reg="Mammillaria">Mammillaria</tp:taxon-name-part><tp:taxon-name-part taxon-name-part-type="species" reg="radiosa">radiosa</tp:taxon-name-part><tp:taxon-name-part taxon-name-part-type="infraspecific-rank">f.</tp:taxon-name-part><tp:taxon-name-part taxon-name-part-type="form" reg="arizonica">arizonica</tp:taxon-name-part></tp:taxon-name> (Engelm.) Schelle, Handb. Kakteenkult.: 235. 1907. <tp:taxon-name><tp:taxon-name-part taxon-name-part-type="genus" reg="Coryphantha">Coryphantha</tp:taxon-name-part><tp:taxon-name-part taxon-name-part-type="species" reg="arizonica">arizonica</tp:taxon-name-part></tp:taxon-name> (Engelm.) Britton &amp; Rose, <tp:taxon-name><tp:taxon-name-part taxon-name-part-type="genus" reg="Cactaceae">Cactaceae</tp:taxon-name-part></tp:taxon-name> 4: 45. 1923. <tp:taxon-name><tp:taxon-name-part taxon-name-part-type="genus" reg="Mammillaria">Mammillaria</tp:taxon-name-part><tp:taxon-name-part taxon-name-part-type="species" reg="vivipara">vivipara</tp:taxon-name-part><tp:taxon-name-part taxon-name-part-type="infraspecific-rank">var.</tp:taxon-name-part><tp:taxon-name-part taxon-name-part-type="variety" reg="arizonica">arizonica</tp:taxon-name-part></tp:taxon-name> (Engelm.) L.D.Benson, Proc. Calif. Acad. Sci., ser. 4, 25: 263. 1944. <tp:taxon-name><tp:taxon-name-part taxon-name-part-type="genus" reg="Coryphantha">Coryphantha</tp:taxon-name-part><tp:taxon-name-part taxon-name-part-type="species" reg="vivipara">vivipara</tp:taxon-name-part><tp:taxon-name-part taxon-name-part-type="infraspecific-rank">var.</tp:taxon-name-part><tp:taxon-name-part taxon-name-part-type="variety" reg="arizonica">arizonica</tp:taxon-name-part></tp:taxon-name> (Engelm.) W.T.Marshall, Desert. Bot. Gard. Arizona, Sci. Bull. 1: 94. 1950. <tp:taxon-name><tp:taxon-name-part taxon-name-part-type="genus" reg="Escobaria">Escobaria</tp:taxon-name-part><tp:taxon-name-part taxon-name-part-type="species" reg="arizonica">arizonica</tp:taxon-name-part></tp:taxon-name> (Engelm.) Buxb. in Oesterr. Bot. Z. 98: 78. 1951. <tp:taxon-name><tp:taxon-name-part taxon-name-part-type="genus" reg="Escobaria">Escobaria</tp:taxon-name-part><tp:taxon-name-part taxon-name-part-type="species" reg="vivipara">vivipara</tp:taxon-name-part><tp:taxon-name-part taxon-name-part-type="infraspecific-rank">var.</tp:taxon-name-part><tp:taxon-name-part taxon-name-part-type="variety" reg="arizonica">arizonica</tp:taxon-name-part></tp:taxon-name> (Engelm.) D.R.Hunt, Cact. Succ. J. Gr. Brit. 40: 13. 1978. <tp:taxon-name><tp:taxon-name-part taxon-name-part-type="genus" reg="Coryphantha">Coryphantha</tp:taxon-name-part><tp:taxon-name-part taxon-name-part-type="species" reg="neovivipara">neovivipara</tp:taxon-name-part><tp:taxon-name-part taxon-name-part-type="infraspecific-rank">var.</tp:taxon-name-part><tp:taxon-name-part taxon-name-part-type="variety" reg="arizonica">arizonica</tp:taxon-name-part></tp:taxon-name> (Engelm.) Y.Itô, <tp:taxon-name><tp:taxon-name-part taxon-name-part-type="genus" reg="Cactaceae">Cactaceae</tp:taxon-name-part></tp:taxon-name>: 556. 1981. Nom. inval. Type: United States, Arizona, <italic>E. Coues &amp; E. Palmer s. n</italic>. (lectotype, designated by Benson, Cacti U. S. Canada: 961. 1982: MO [2017352 image]). </comment></tp:nomenclature-citation><tp:nomenclature-citation><tp:taxon-name>
                  <tp:taxon-name-part taxon-name-part-type="genus" reg="Mammillaria"/>
                  <tp:taxon-name-part taxon-name-part-type="species" reg="deserti"/>
                </tp:taxon-name><comment>= <tp:taxon-name><tp:taxon-name-part taxon-name-part-type="genus" reg="Mammillaria">Mammillaria</tp:taxon-name-part><tp:taxon-name-part taxon-name-part-type="species" reg="deserti">deserti</tp:taxon-name-part></tp:taxon-name> Engelm., Bot. California 2: 449. 1880. <tp:taxon-name><tp:taxon-name-part taxon-name-part-type="genus" reg="Cactus">Cactus</tp:taxon-name-part><tp:taxon-name-part taxon-name-part-type="species" reg="radiosus">radiosus</tp:taxon-name-part><tp:taxon-name-part taxon-name-part-type="infraspecific-rank">var.</tp:taxon-name-part><tp:taxon-name-part taxon-name-part-type="variety" reg="deserti">deserti</tp:taxon-name-part></tp:taxon-name> (Engelm.) J.M.Coult., Contr. U.S. Natl. Herb. 3: 121. 1894. <tp:taxon-name><tp:taxon-name-part taxon-name-part-type="genus" reg="Mammillaria">Mammillaria</tp:taxon-name-part><tp:taxon-name-part taxon-name-part-type="species" reg="radiosa">radiosa</tp:taxon-name-part><tp:taxon-name-part taxon-name-part-type="infraspecific-rank">var.</tp:taxon-name-part><tp:taxon-name-part taxon-name-part-type="variety" reg="deserti">deserti</tp:taxon-name-part></tp:taxon-name> (Engelm.) K.Schum., Gesamtbeschr. Kakt.: 481. 1898. <tp:taxon-name><tp:taxon-name-part taxon-name-part-type="genus" reg="Mammillaria">Mammillaria</tp:taxon-name-part><tp:taxon-name-part taxon-name-part-type="species" reg="radiosa">radiosa</tp:taxon-name-part><tp:taxon-name-part taxon-name-part-type="infraspecific-rank">f.</tp:taxon-name-part><tp:taxon-name-part taxon-name-part-type="form" reg="deserti">deserti</tp:taxon-name-part></tp:taxon-name> (Engelm.) Schelle, Handb. Kakteenkult.: 236. 1907. <tp:taxon-name><tp:taxon-name-part taxon-name-part-type="genus" reg="Coryphantha">Coryphantha</tp:taxon-name-part><tp:taxon-name-part taxon-name-part-type="species" reg="deserti">deserti</tp:taxon-name-part></tp:taxon-name> (Engelm.) Britton &amp; Rose, <tp:taxon-name><tp:taxon-name-part taxon-name-part-type="genus" reg="Cactaceae">Cactaceae</tp:taxon-name-part></tp:taxon-name> 4: 46. 1923. <tp:taxon-name><tp:taxon-name-part taxon-name-part-type="genus" reg="Mammillaria">Mammillaria</tp:taxon-name-part><tp:taxon-name-part taxon-name-part-type="species" reg="vivipara">vivipara</tp:taxon-name-part><tp:taxon-name-part taxon-name-part-type="infraspecific-rank">var.</tp:taxon-name-part><tp:taxon-name-part taxon-name-part-type="variety" reg="deserti">deserti</tp:taxon-name-part></tp:taxon-name> (Engelm.) L.D.Benson in Proc. Calif. Acad. Sci., ser. 4, 25: 263. 1944. <tp:taxon-name><tp:taxon-name-part taxon-name-part-type="genus" reg="Coryphantha">Coryphantha</tp:taxon-name-part><tp:taxon-name-part taxon-name-part-type="species" reg="vivipara">vivipara</tp:taxon-name-part><tp:taxon-name-part taxon-name-part-type="infraspecific-rank">var.</tp:taxon-name-part><tp:taxon-name-part taxon-name-part-type="variety" reg="deserti">deserti</tp:taxon-name-part></tp:taxon-name> (Engelm.) W.T.Marshall, Desert. Bot. Gard. Arizona, Sci. Bull. 1: 94. 1950. <tp:taxon-name><tp:taxon-name-part taxon-name-part-type="genus" reg="Escobaria">Escobaria</tp:taxon-name-part><tp:taxon-name-part taxon-name-part-type="species" reg="deserti">deserti</tp:taxon-name-part></tp:taxon-name> (Engelm.) Buxb., Oesterr. Bot. Z. 98: 78. 1951. <tp:taxon-name><tp:taxon-name-part taxon-name-part-type="genus" reg="Coryphantha">Coryphantha</tp:taxon-name-part><tp:taxon-name-part taxon-name-part-type="species" reg="chlorantha">chlorantha</tp:taxon-name-part><tp:taxon-name-part taxon-name-part-type="infraspecific-rank">var.</tp:taxon-name-part><tp:taxon-name-part taxon-name-part-type="variety" reg="deserti">deserti</tp:taxon-name-part></tp:taxon-name> (Engelm.) Backeb., <tp:taxon-name><tp:taxon-name-part taxon-name-part-type="genus" reg="Cactaceae">Cactaceae</tp:taxon-name-part></tp:taxon-name> 5: 3003. 1961. <tp:taxon-name><tp:taxon-name-part taxon-name-part-type="genus" reg="Escobaria">Escobaria</tp:taxon-name-part><tp:taxon-name-part taxon-name-part-type="species" reg="vivipara">vivipara</tp:taxon-name-part><tp:taxon-name-part taxon-name-part-type="infraspecific-rank">var.</tp:taxon-name-part><tp:taxon-name-part taxon-name-part-type="variety" reg="deserti">deserti</tp:taxon-name-part></tp:taxon-name> (Engelm.) D.R.Hunt, Cact. Succ. J. Gr. Brit. 40: 13. 1978. Type: United States, California, at Ivapah, 30 miles northeast of San Bernardino, in one mountain range stretching into the desert, <italic>S. B. Parish 455</italic> (lectotype, designated by Benson, Cacti U. S. Canada: 961. 1982: MO [2267169 image!]). </comment></tp:nomenclature-citation><tp:nomenclature-citation><tp:taxon-name>
                  <tp:taxon-name-part taxon-name-part-type="genus" reg="Mammillaria"/>
                  <tp:taxon-name-part taxon-name-part-type="species" reg="hirschtiana"/>
                </tp:taxon-name><comment>= <tp:taxon-name><tp:taxon-name-part taxon-name-part-type="genus" reg="Mammillaria">Mammillaria</tp:taxon-name-part><tp:taxon-name-part taxon-name-part-type="species" reg="hirschtiana">hirschtiana</tp:taxon-name-part></tp:taxon-name> F.Haage, Monatsschr. Kakteenk. 6: 127. 1896. Type: No designated. </comment></tp:nomenclature-citation><tp:nomenclature-citation><tp:taxon-name>
                  <tp:taxon-name-part taxon-name-part-type="genus" reg="Mammillaria"/>
                  <tp:taxon-name-part taxon-name-part-type="species" reg="radiosa"/>
                  <tp:taxon-name-part taxon-name-part-type="variety" reg="texensis"/>
                </tp:taxon-name><comment>= <tp:taxon-name><tp:taxon-name-part taxon-name-part-type="genus" reg="Mammillaria">Mammillaria</tp:taxon-name-part><tp:taxon-name-part taxon-name-part-type="species" reg="radiosa">radiosa</tp:taxon-name-part><tp:taxon-name-part taxon-name-part-type="infraspecific-rank">var.</tp:taxon-name-part><tp:taxon-name-part taxon-name-part-type="variety" reg="texensis">texensis</tp:taxon-name-part></tp:taxon-name> Schelle, Handb. Kakteenkult.: 236. 1907. Type: No designated. </comment></tp:nomenclature-citation><tp:nomenclature-citation><tp:taxon-name>
                  <tp:taxon-name-part taxon-name-part-type="genus" reg="Mammillaria"/>
                  <tp:taxon-name-part taxon-name-part-type="species" reg="ramosissima"/>
                </tp:taxon-name><comment>= <tp:taxon-name><tp:taxon-name-part taxon-name-part-type="genus" reg="Mammillaria">Mammillaria</tp:taxon-name-part><tp:taxon-name-part taxon-name-part-type="species" reg="ramosissima">ramosissima</tp:taxon-name-part></tp:taxon-name> Quehl, Monatsschr. Kakteenk. 18: 127. 1908. Type: United States, California, <italic>R. C. Orcutt s. n.</italic> (lectotype, designated here, Monatsschr. Kakteenk.: 127. 1908: Illustration “<tp:taxon-name><tp:taxon-name-part taxon-name-part-type="genus" reg="Mamillaria">Mamillaria</tp:taxon-name-part><tp:taxon-name-part taxon-name-part-type="species" reg="ramosissima">ramosissima</tp:taxon-name-part></tp:taxon-name> Quehl Nach einer von Herr De Laet aufgenommenen Photographie”). </comment></tp:nomenclature-citation><tp:nomenclature-citation><tp:taxon-name>
                  <tp:taxon-name-part taxon-name-part-type="genus" reg="Coryphantha"/>
                  <tp:taxon-name-part taxon-name-part-type="species" reg="bisbeeana"/>
                </tp:taxon-name><comment>= <tp:taxon-name><tp:taxon-name-part taxon-name-part-type="genus" reg="Coryphantha">Coryphantha</tp:taxon-name-part><tp:taxon-name-part taxon-name-part-type="species" reg="bisbeeana">bisbeeana</tp:taxon-name-part></tp:taxon-name> Orcutt, Cactography: 3. 1926. <tp:taxon-name><tp:taxon-name-part taxon-name-part-type="genus" reg="Escobaria">Escobaria</tp:taxon-name-part><tp:taxon-name-part taxon-name-part-type="species" reg="bisbeeana">bisbeeana</tp:taxon-name-part></tp:taxon-name> (Orcutt) Borg, Cacti: 305. 1937. <tp:taxon-name><tp:taxon-name-part taxon-name-part-type="genus" reg="Coryphantha">Coryphantha</tp:taxon-name-part><tp:taxon-name-part taxon-name-part-type="species" reg="vivipara">vivipara</tp:taxon-name-part><tp:taxon-name-part taxon-name-part-type="infraspecific-rank">var.</tp:taxon-name-part><tp:taxon-name-part taxon-name-part-type="variety" reg="bisbeeana">bisbeeana</tp:taxon-name-part></tp:taxon-name> (Orcutt) L.D.Benson, Cacti Ariz. ed. 3: 25. 1969. <tp:taxon-name><tp:taxon-name-part taxon-name-part-type="genus" reg="Escobaria">Escobaria</tp:taxon-name-part><tp:taxon-name-part taxon-name-part-type="species" reg="vivipara">vivipara</tp:taxon-name-part><tp:taxon-name-part taxon-name-part-type="infraspecific-rank">var.</tp:taxon-name-part><tp:taxon-name-part taxon-name-part-type="variety" reg="bisbeeana">bisbeeana</tp:taxon-name-part></tp:taxon-name> (Orcutt) D.R.Hunt, Cact. Succ. J. Gr. Brit. 40: 13. 1978. Type: United States, Arizona, <italic>J. N. Rose 11958</italic> (lectotype, designated by Benson, Cacti Ariz. ed 3: 25. 1969: US [3050430 image!]). </comment></tp:nomenclature-citation><tp:nomenclature-citation><tp:taxon-name>
                  <tp:taxon-name-part taxon-name-part-type="genus" reg="Coryphantha"/>
                  <tp:taxon-name-part taxon-name-part-type="species" reg="columnaris"/>
                </tp:taxon-name><comment>= <tp:taxon-name><tp:taxon-name-part taxon-name-part-type="genus" reg="Coryphantha">Coryphantha</tp:taxon-name-part><tp:taxon-name-part taxon-name-part-type="species" reg="columnaris">columnaris</tp:taxon-name-part></tp:taxon-name> Lahman, Cact. Succ. J. (Los Angeles) 6: 27. 1934. Type: United States, Oklahoma, Jackson County, near Altus, 600 ft [182 m], 1926, <italic>M. S. Lahman s.n.</italic> (holotype: MO). </comment></tp:nomenclature-citation><tp:nomenclature-citation><tp:taxon-name>
                  <tp:taxon-name-part taxon-name-part-type="genus" reg="Coryphantha"/>
                  <tp:taxon-name-part taxon-name-part-type="species" reg="fragrans"/>
                </tp:taxon-name><comment>= <tp:taxon-name><tp:taxon-name-part taxon-name-part-type="genus" reg="Coryphantha">Coryphantha</tp:taxon-name-part><tp:taxon-name-part taxon-name-part-type="species" reg="fragrans">fragrans</tp:taxon-name-part></tp:taxon-name> Hester, Desert Pl. Life 13: 152. 1941. Type: United States, Texas, in a fertile, sandy loam valley, along the railroad right-of-way and Highway 90, a few miles west of Sanderson, 03 May 1940, <italic>J. P. Hester s.n.</italic> (holotype: DS [278622 image!]). </comment></tp:nomenclature-citation><tp:nomenclature-citation><tp:taxon-name>
                  <tp:taxon-name-part taxon-name-part-type="genus" reg="Coryphantha"/>
                  <tp:taxon-name-part taxon-name-part-type="species" reg="rosea"/>
                </tp:taxon-name><comment>= <tp:taxon-name><tp:taxon-name-part taxon-name-part-type="genus" reg="Coryphantha">Coryphantha</tp:taxon-name-part><tp:taxon-name-part taxon-name-part-type="species" reg="rosea">rosea</tp:taxon-name-part></tp:taxon-name> Clokey, Madroño 7: 75. 1943. <tp:taxon-name><tp:taxon-name-part taxon-name-part-type="genus" reg="Coryphantha">Coryphantha</tp:taxon-name-part><tp:taxon-name-part taxon-name-part-type="species" reg="vivipara">vivipara</tp:taxon-name-part><tp:taxon-name-part taxon-name-part-type="infraspecific-rank">var.</tp:taxon-name-part><tp:taxon-name-part taxon-name-part-type="variety" reg="rosea">rosea</tp:taxon-name-part></tp:taxon-name> (Clokey) L.D.Benson, Cacti Ariz. ed. 3: 26. 1969. <tp:taxon-name><tp:taxon-name-part taxon-name-part-type="genus" reg="Escobaria">Escobaria</tp:taxon-name-part><tp:taxon-name-part taxon-name-part-type="species" reg="vivipara">vivipara</tp:taxon-name-part><tp:taxon-name-part taxon-name-part-type="infraspecific-rank">var.</tp:taxon-name-part><tp:taxon-name-part taxon-name-part-type="variety" reg="rosea">rosea</tp:taxon-name-part></tp:taxon-name> (Clokey) D.R.Hunt, Cact. Succ. J. Gr. Brit. 40: 13. 1978. Type: United States, Nevada, Clark County, between Kyle Canyon and Deer Creek. 24 Jun 1938, <italic>I. W. Clokey 8038</italic> (holotype: UC [905407 image!]; isotypes: F [52864 image!]; MEXU [86081 image!]; MICH [1127565 image!]; NY [120673 image!, 120672 image!], TEX [255617]). </comment></tp:nomenclature-citation><tp:nomenclature-citation><tp:taxon-name>
                  <tp:taxon-name-part taxon-name-part-type="genus" reg="Coryphantha"/>
                  <tp:taxon-name-part taxon-name-part-type="species" reg="oklahomensis"/>
                </tp:taxon-name><comment>= <tp:taxon-name><tp:taxon-name-part taxon-name-part-type="genus" reg="Coryphantha">Coryphantha</tp:taxon-name-part><tp:taxon-name-part taxon-name-part-type="species" reg="oklahomensis">oklahomensis</tp:taxon-name-part></tp:taxon-name> Lahman, Cact. Succ. J. (Los Angeles) 21: 165. 1949. <tp:taxon-name><tp:taxon-name-part taxon-name-part-type="genus" reg="Escobaria">Escobaria</tp:taxon-name-part><tp:taxon-name-part taxon-name-part-type="species" reg="oklahomensis">oklahomensis</tp:taxon-name-part></tp:taxon-name> (Lahman) Buxb., Oesterr. Bot. Z. 98: 78. 1951. Type: United States, Oklahoma, Caddo County, Range throughout western Oklahoma, <italic>collector not mentioned</italic> (lectotype, designated here Cact. Succ. J. (Los Angeles): 165. 1949: Illustration “fig. 107. <tp:taxon-name><tp:taxon-name-part taxon-name-part-type="genus" reg="Coryphantha">Coryphantha</tp:taxon-name-part><tp:taxon-name-part taxon-name-part-type="species" reg="oklahomensis">oklahomensis</tp:taxon-name-part></tp:taxon-name> sp. nov. Photo by Jim Slack”). </comment></tp:nomenclature-citation><tp:nomenclature-citation><tp:taxon-name>
                  <tp:taxon-name-part taxon-name-part-type="genus" reg="Coryphantha"/>
                  <tp:taxon-name-part taxon-name-part-type="species" reg="alversonii"/>
                  <tp:taxon-name-part taxon-name-part-type="variety" reg="exaltissima"/>
                </tp:taxon-name><comment>= <tp:taxon-name><tp:taxon-name-part taxon-name-part-type="genus" reg="Coryphantha">Coryphantha</tp:taxon-name-part><tp:taxon-name-part taxon-name-part-type="species" reg="alversonii">alversonii</tp:taxon-name-part><tp:taxon-name-part taxon-name-part-type="infraspecific-rank">var.</tp:taxon-name-part><tp:taxon-name-part taxon-name-part-type="variety" reg="exaltissima">exaltissima</tp:taxon-name-part></tp:taxon-name> Wiegand &amp; Backeb., <tp:taxon-name><tp:taxon-name-part taxon-name-part-type="genus" reg="Cactaceae">Cactaceae</tp:taxon-name-part></tp:taxon-name> 5: 3001. 1961. Type: United States, California, ohne nähere Standortsangabe, <italic>E. F. Wiegand s. n.</italic> (lectotype, designated here <tp:taxon-name><tp:taxon-name-part taxon-name-part-type="genus" reg="Cactaceae">Cactaceae</tp:taxon-name-part></tp:taxon-name> (Backeberg): 3001. 1961: Illustration “Abb. 2817. Links: <tp:taxon-name><tp:taxon-name-part taxon-name-part-type="genus" reg="Coryphantha">Coryphantha</tp:taxon-name-part><tp:taxon-name-part taxon-name-part-type="species" reg="alversonii">alversonii</tp:taxon-name-part></tp:taxon-name> (Coult.) Orc.; rechts: deren v. <tp:taxon-name><tp:taxon-name-part taxon-name-part-type="genus" reg="Coryphantha"/><tp:taxon-name-part taxon-name-part-type="species" reg="exaltissima">exaltissima</tp:taxon-name-part></tp:taxon-name> Wieg &amp; Backbg. (photo: E. F. Wiegand.)”). </comment></tp:nomenclature-citation><tp:nomenclature-citation><tp:taxon-name>
                  <tp:taxon-name-part taxon-name-part-type="genus" reg="Coryphantha"/>
                  <tp:taxon-name-part taxon-name-part-type="species" reg="vivipara"/>
                  <tp:taxon-name-part taxon-name-part-type="variety" reg="kaibabensis"/>
                </tp:taxon-name><comment>= <tp:taxon-name><tp:taxon-name-part taxon-name-part-type="genus" reg="Coryphantha">Coryphantha</tp:taxon-name-part><tp:taxon-name-part taxon-name-part-type="species" reg="vivipara">vivipara</tp:taxon-name-part><tp:taxon-name-part taxon-name-part-type="infraspecific-rank">var.</tp:taxon-name-part><tp:taxon-name-part taxon-name-part-type="variety" reg="kaibabensis">kaibabensis</tp:taxon-name-part></tp:taxon-name> P.C.Fisch., Cact. Succ. J. (Los Angeles) 51: 287. 1979. <tp:taxon-name><tp:taxon-name-part taxon-name-part-type="genus" reg="Escobaria">Escobaria</tp:taxon-name-part><tp:taxon-name-part taxon-name-part-type="species" reg="vivipara">vivipara</tp:taxon-name-part><tp:taxon-name-part taxon-name-part-type="infraspecific-rank">var.</tp:taxon-name-part><tp:taxon-name-part taxon-name-part-type="variety" reg="kaibabensis">kaibabensis</tp:taxon-name-part></tp:taxon-name> (P.C.Fisch.) N.P.Taylor, Kakteen And. Sukk. 34: 139. 1983. Type. United States, Arizona, <italic>P. C. Fischer 4094</italic>. (holotype: UC). </comment></tp:nomenclature-citation><tp:nomenclature-citation><tp:taxon-name>
                  <tp:taxon-name-part taxon-name-part-type="genus" reg="Coryphantha"/>
                  <tp:taxon-name-part taxon-name-part-type="species" reg="vivipara"/>
                  <tp:taxon-name-part taxon-name-part-type="variety" reg="buoflama"/>
                </tp:taxon-name><comment>= <tp:taxon-name><tp:taxon-name-part taxon-name-part-type="genus" reg="Coryphantha">Coryphantha</tp:taxon-name-part><tp:taxon-name-part taxon-name-part-type="species" reg="vivipara">vivipara</tp:taxon-name-part><tp:taxon-name-part taxon-name-part-type="infraspecific-rank">var.</tp:taxon-name-part><tp:taxon-name-part taxon-name-part-type="variety" reg="buoflama">buoflama</tp:taxon-name-part></tp:taxon-name> P.C.Fisch., Cact. Succ. J. (Los Angeles) 52: 28. 1980. <tp:taxon-name><tp:taxon-name-part taxon-name-part-type="genus" reg="Escobaria">Escobaria</tp:taxon-name-part><tp:taxon-name-part taxon-name-part-type="species" reg="vivipara">vivipara</tp:taxon-name-part><tp:taxon-name-part taxon-name-part-type="infraspecific-rank">var.</tp:taxon-name-part><tp:taxon-name-part taxon-name-part-type="variety" reg="buoflama">buoflama</tp:taxon-name-part></tp:taxon-name> (P.C.Fisch.) N.P.Taylor, Kakteen And. Sukk. 34: 140. 1983. Type. United States, Arizona, Yavapai County, 05 May 1979, <italic>P. C. Fischer 6582</italic>. (holotype: ARIZ; isotype: ASU [image 018464!]). </comment></tp:nomenclature-citation><tp:nomenclature-citation><tp:taxon-name>
                  <tp:taxon-name-part taxon-name-part-type="genus" reg="Coryphantha"/>
                  <tp:taxon-name-part taxon-name-part-type="species" reg="vivipara"/>
                  <tp:taxon-name-part taxon-name-part-type="variety" reg="bisbeeana"/>
                  <tp:taxon-name-part taxon-name-part-type="form" reg="sonorensis"/>
                </tp:taxon-name><comment>= <tp:taxon-name><tp:taxon-name-part taxon-name-part-type="genus" reg="Coryphantha">Coryphantha</tp:taxon-name-part><tp:taxon-name-part taxon-name-part-type="species" reg="vivipara">vivipara</tp:taxon-name-part><tp:taxon-name-part taxon-name-part-type="infraspecific-rank">var.</tp:taxon-name-part><tp:taxon-name-part taxon-name-part-type="variety" reg="bisbeeana">bisbeeana</tp:taxon-name-part><tp:taxon-name-part taxon-name-part-type="infraspecific-rank">f.</tp:taxon-name-part><tp:taxon-name-part taxon-name-part-type="form" reg="sonorensis">sonorensis</tp:taxon-name-part></tp:taxon-name> P.C.Fisch., Cact. Succ. J. (Los Angeles) 52: 191. 1980. Type. México, Sonora, 84 km north of Nacozari, on the road to U.S. border, 1430 m, 27 Apr 1971, <italic>P. C. Fischer 4364</italic>. (holotype: UC). </comment></tp:nomenclature-citation></tp:nomenclature-citation-list></tp:nomenclature></tp:taxon-treatment>
