# Supplementary material for: ﻿Phylogenetic relationships in Coryphantha and implications on Pelecyphora and Escobaria (Cacteae, Cactoideae, Cactaceae)
Source: PhytoKeys. 2022 Jan 21;188:115–65. doi: 10.3897/phytokeys.188.75739 (PMC8799629; doi:10.3897/phytokeys.188.75739)
Supplement: XML Treatment for Coryphantha [file phytokeys.188.75739-treatment30.xml]

<!DOCTYPE tp:taxon-treatment
  PUBLIC "-//TaxonX//DTD Taxonomic Treatment Publishing DTD v0 20100105//EN" "tax-treatment-NSO.dtd">
<tp:taxon-treatment xmlns:tp="http://www.plazi.org/taxpub"><tp:treatment-meta><kwd-group><label>Taxon classification</label><kwd>
                <named-content content-type="kingdom">Plantae</named-content>
              </kwd><kwd>
                <named-content content-type="order">Caryophyllales</named-content>
              </kwd><kwd>
                <named-content content-type="family">Cactaceae</named-content>
              </kwd></kwd-group><mixed-citation publication-type="journal"><person-group><name><surname>Sánchez</surname><given-names>Daniel</given-names></name><name><surname>Vázquez-Benítez</surname><given-names>Balbina</given-names></name><name><surname>Vázquez-Sánchez</surname><given-names>Monserrat</given-names></name><name><surname>Aquino</surname><given-names>David</given-names></name><name><surname>Arias</surname><given-names>Salvador</given-names></name></person-group><article-title>﻿Phylogenetic relationships in <italic><tp:taxon-name><tp:taxon-name-part taxon-name-part-type="genus" reg="Coryphantha">Coryphantha</tp:taxon-name-part></tp:taxon-name></italic> and implications on <italic><tp:taxon-name><tp:taxon-name-part taxon-name-part-type="genus" reg="Pelecyphora">Pelecyphora</tp:taxon-name-part></tp:taxon-name></italic> and <italic><tp:taxon-name><tp:taxon-name-part taxon-name-part-type="genus" reg="Escobaria">Escobaria</tp:taxon-name-part></tp:taxon-name></italic> (Cacteae, <tp:taxon-name><tp:taxon-name-part taxon-name-part-type="subfamily">Cactoideae</tp:taxon-name-part></tp:taxon-name>, <tp:taxon-name><tp:taxon-name-part taxon-name-part-type="genus" reg="Cactaceae">Cactaceae</tp:taxon-name-part></tp:taxon-name>)</article-title><source>PhytoKeys</source><day>21</day><month>01</month><year>2022</year><volume>188</volume><fpage>115</fpage><lpage>165</lpage><pub-id pub-id-type="doi">10.3897/phytokeys.188.75739</pub-id></mixed-citation></tp:treatment-meta><tp:nomenclature><label>﻿</label><tp:taxon-name>
              <tp:taxon-name-part taxon-name-part-type="genus" reg="Coryphantha">Coryphantha</tp:taxon-name-part>
            </tp:taxon-name><tp:taxon-authority>(Engelm.) Lem., Cactées 32. 1868.</tp:taxon-authority><tp:nomenclature-citation-list><tp:nomenclature-citation><tp:taxon-name>
                  <tp:taxon-name-part taxon-name-part-type="genus" reg="Mammillaria">Mammillaria</tp:taxon-name-part>
                  <tp:taxon-name-part taxon-name-part-type="infraspecific-rank">subgen.</tp:taxon-name-part>
                  <tp:taxon-name-part taxon-name-part-type="subgenus" reg="Coryphantha">Coryphantha</tp:taxon-name-part>
                </tp:taxon-name><comment>Engelm., Proc. Amer. Acad. Arts 3: 264. 1856.</comment></tp:nomenclature-citation><tp:nomenclature-citation><tp:taxon-name>
                  <tp:taxon-name-part taxon-name-part-type="genus" reg="Mammillaria">Mammillaria</tp:taxon-name-part>
                  <tp:taxon-name-part taxon-name-part-type="infraspecific-rank">subsect.</tp:taxon-name-part>
                  <tp:taxon-name-part taxon-name-part-type="subsection" reg="Glanduliferae">Glanduliferae</tp:taxon-name-part>
                </tp:taxon-name><comment>Salm-Dyck, Cact. Hort. Dyck. 1844: 13. 1845. <tp:taxon-name><tp:taxon-name-part taxon-name-part-type="genus" reg="Glandulifera">Glandulifera</tp:taxon-name-part></tp:taxon-name> (Salm-Dyck) Frič, Ceskoslov. Zahradn. Listy 1924: 122. 1924. nom. illeg.</comment></tp:nomenclature-citation><tp:nomenclature-citation><tp:taxon-name>
                  <tp:taxon-name-part taxon-name-part-type="genus" reg="Escobrittonia">Escobrittonia</tp:taxon-name-part>
                </tp:taxon-name><comment>Doweld, Sukkulenty 3: 17. 2000. Type: <tp:taxon-name><tp:taxon-name-part taxon-name-part-type="genus" reg="Escobrittonia">Escobrittonia</tp:taxon-name-part><tp:taxon-name-part taxon-name-part-type="species" reg="gracilis">gracilis</tp:taxon-name-part></tp:taxon-name> (L.Bremer &amp; A.B.Lau) Doweld. Sukkulenty 3: 17. 2000.</comment></tp:nomenclature-citation></tp:nomenclature-citation-list></tp:nomenclature><tp:treatment-sec sec-type="material" id="SECID0EVRDK"><title>Type.</title><p><italic><tp:taxon-name><tp:taxon-name-part taxon-name-part-type="genus" reg="Coryphantha">Coryphantha</tp:taxon-name-part><tp:taxon-name-part taxon-name-part-type="species" reg="sulcata">sulcata</tp:taxon-name-part></tp:taxon-name></italic> (Engelm.) Britton &amp; Rose</p><sec sec-type="Coryphantha subgenus Coryphantha" id="SECID0EGSDK"><title>
                <tp:taxon-name><tp:taxon-name-part taxon-name-part-type="genus" reg="Coryphantha">Coryphantha</tp:taxon-name-part><tp:taxon-name-part taxon-name-part-type="infraspecific-rank">subgenus</tp:taxon-name-part><tp:taxon-name-part taxon-name-part-type="subgenus" reg="Coryphantha">Coryphantha</tp:taxon-name-part></tp:taxon-name>
              </title></sec></tp:treatment-sec></tp:taxon-treatment>
