# Supplementary material for: ﻿Phylogenetic relationships in Coryphantha and implications on Pelecyphora and Escobaria (Cacteae, Cactoideae, Cactaceae)
Source: PhytoKeys. 2022 Jan 21;188:115–65. doi: 10.3897/phytokeys.188.75739 (PMC8799629; doi:10.3897/phytokeys.188.75739)
Supplement: XML Treatment for Coryphantha subser. Neglectae [file phytokeys.188.75739-treatment34.xml]

<!DOCTYPE tp:taxon-treatment
  PUBLIC "-//TaxonX//DTD Taxonomic Treatment Publishing DTD v0 20100105//EN" "tax-treatment-NSO.dtd">
<tp:taxon-treatment xmlns:tp="http://www.plazi.org/taxpub"><tp:treatment-meta><kwd-group><label>Taxon classification</label><kwd>
                <named-content content-type="kingdom">Plantae</named-content>
              </kwd><kwd>
                <named-content content-type="order">Caryophyllales</named-content>
              </kwd><kwd>
                <named-content content-type="family">Cactaceae</named-content>
              </kwd></kwd-group><mixed-citation publication-type="journal"><person-group><name><surname>Sánchez</surname><given-names>Daniel</given-names></name><name><surname>Vázquez-Benítez</surname><given-names>Balbina</given-names></name><name><surname>Vázquez-Sánchez</surname><given-names>Monserrat</given-names></name><name><surname>Aquino</surname><given-names>David</given-names></name><name><surname>Arias</surname><given-names>Salvador</given-names></name></person-group><article-title>﻿Phylogenetic relationships in <italic><tp:taxon-name><tp:taxon-name-part taxon-name-part-type="genus" reg="Coryphantha">Coryphantha</tp:taxon-name-part></tp:taxon-name></italic> and implications on <italic><tp:taxon-name><tp:taxon-name-part taxon-name-part-type="genus" reg="Pelecyphora">Pelecyphora</tp:taxon-name-part></tp:taxon-name></italic> and <italic><tp:taxon-name><tp:taxon-name-part taxon-name-part-type="genus" reg="Escobaria">Escobaria</tp:taxon-name-part></tp:taxon-name></italic> (Cacteae, <tp:taxon-name><tp:taxon-name-part taxon-name-part-type="subfamily">Cactoideae</tp:taxon-name-part></tp:taxon-name>, <tp:taxon-name><tp:taxon-name-part taxon-name-part-type="genus" reg="Cactaceae">Cactaceae</tp:taxon-name-part></tp:taxon-name>)</article-title><source>PhytoKeys</source><day>21</day><month>01</month><year>2022</year><volume>188</volume><fpage>115</fpage><lpage>165</lpage><pub-id pub-id-type="doi">10.3897/phytokeys.188.75739</pub-id></mixed-citation></tp:treatment-meta><tp:nomenclature><label>﻿</label><tp:taxon-name>
              <tp:taxon-name-part taxon-name-part-type="genus" reg="Coryphantha">Coryphantha</tp:taxon-name-part>
              <tp:taxon-name-part taxon-name-part-type="infraspecific-rank">subser.</tp:taxon-name-part>
              <tp:taxon-name-part taxon-name-part-type="subseries" reg="Neglectae">Neglectae</tp:taxon-name-part>
            </tp:taxon-name><tp:taxon-authority>Dicht &amp; A.Lüthy, Cactaceae Syst. Init. 11: 20. 2001.</tp:taxon-authority></tp:nomenclature><tp:treatment-sec sec-type="material" id="SECID0ED2DK"><title>Type.</title><p><italic><tp:taxon-name><tp:taxon-name-part taxon-name-part-type="genus" reg="Coryphantha">Coryphantha</tp:taxon-name-part><tp:taxon-name-part taxon-name-part-type="species" reg="neglecta">neglecta</tp:taxon-name-part></tp:taxon-name></italic> L.Bremer, Cact. Suc. Mex. 24: 3. 1979.</p></tp:treatment-sec><tp:treatment-sec sec-type="Species included" id="SECID0EU2DK"><title>Species included</title><p>(*inserta sedis). <italic><tp:taxon-name><tp:taxon-name-part taxon-name-part-type="genus" reg="Coryphantha">Coryphantha</tp:taxon-name-part><tp:taxon-name-part taxon-name-part-type="species" reg="compacta">compacta</tp:taxon-name-part></tp:taxon-name></italic> (Engelm.) Orcutt, <italic><tp:taxon-name><tp:taxon-name-part taxon-name-part-type="genus" reg="Coryphantha">C.</tp:taxon-name-part><tp:taxon-name-part taxon-name-part-type="species" reg="cornifera">cornifera</tp:taxon-name-part></tp:taxon-name></italic> (DC.) Lem., <italic><tp:taxon-name><tp:taxon-name-part taxon-name-part-type="genus" reg="Coryphantha">C.</tp:taxon-name-part><tp:taxon-name-part taxon-name-part-type="species" reg="delaetiana">delaetiana</tp:taxon-name-part></tp:taxon-name></italic> (Quehl) A.Berger, <italic><tp:taxon-name><tp:taxon-name-part taxon-name-part-type="genus" reg="Coryphantha">C.</tp:taxon-name-part><tp:taxon-name-part taxon-name-part-type="species" reg="delicata">delicata</tp:taxon-name-part></tp:taxon-name></italic> L.Bremer, *<italic><tp:taxon-name><tp:taxon-name-part taxon-name-part-type="genus" reg="Coryphantha">C.</tp:taxon-name-part><tp:taxon-name-part taxon-name-part-type="species" reg="gracilis">gracilis</tp:taxon-name-part></tp:taxon-name></italic> L. Bremer &amp; A.B.Lau, <italic><tp:taxon-name><tp:taxon-name-part taxon-name-part-type="genus" reg="Coryphantha">C.</tp:taxon-name-part><tp:taxon-name-part taxon-name-part-type="species" reg="hintoniorum">hintoniorum</tp:taxon-name-part></tp:taxon-name></italic> Dicht &amp; A.Lüthy, <tp:taxon-name><tp:taxon-name-part taxon-name-part-type="genus" reg="Coryphantha">C.</tp:taxon-name-part><tp:taxon-name-part taxon-name-part-type="species" reg="hintoniorum">hintoniorum</tp:taxon-name-part><tp:taxon-name-part taxon-name-part-type="infraspecific-rank">subsp.</tp:taxon-name-part><tp:taxon-name-part taxon-name-part-type="subspecies" reg="geofreyii">geofreyii</tp:taxon-name-part></tp:taxon-name> Dicht &amp; A.Lüthy, <italic><tp:taxon-name><tp:taxon-name-part taxon-name-part-type="genus" reg="Coryphantha">C.</tp:taxon-name-part><tp:taxon-name-part taxon-name-part-type="species" reg="maiz-tablasensis">maiz-tablasensis</tp:taxon-name-part></tp:taxon-name></italic> Backeb., <italic><tp:taxon-name><tp:taxon-name-part taxon-name-part-type="genus" reg="Coryphantha">C.</tp:taxon-name-part><tp:taxon-name-part taxon-name-part-type="species" reg="neglecta">neglecta</tp:taxon-name-part></tp:taxon-name></italic> L.Bremer, <italic><tp:taxon-name><tp:taxon-name-part taxon-name-part-type="genus" reg="Coryphantha">C.</tp:taxon-name-part><tp:taxon-name-part taxon-name-part-type="species" reg="nickelsiae">nickelsiae</tp:taxon-name-part></tp:taxon-name></italic> (K.Brandegee) Britton &amp; Rose, <italic><tp:taxon-name><tp:taxon-name-part taxon-name-part-type="genus" reg="Coryphantha">C.</tp:taxon-name-part><tp:taxon-name-part taxon-name-part-type="species" reg="pseudoechinus">pseudoechinus</tp:taxon-name-part></tp:taxon-name></italic> Boed., <italic><tp:taxon-name><tp:taxon-name-part taxon-name-part-type="genus" reg="Coryphantha">C.</tp:taxon-name-part><tp:taxon-name-part taxon-name-part-type="species" reg="pseudonickelsiae">pseudonickelsiae</tp:taxon-name-part></tp:taxon-name></italic> Backeb., *<italic><tp:taxon-name><tp:taxon-name-part taxon-name-part-type="genus" reg="Coryphantha">C.</tp:taxon-name-part><tp:taxon-name-part taxon-name-part-type="species" reg="pulleineana">pulleineana</tp:taxon-name-part></tp:taxon-name></italic> (Backeb.) Glass, <italic><tp:taxon-name><tp:taxon-name-part taxon-name-part-type="genus" reg="Coryphantha">C.</tp:taxon-name-part><tp:taxon-name-part taxon-name-part-type="species" reg="ramillosa">ramillosa</tp:taxon-name-part></tp:taxon-name></italic> Cutak, <tp:taxon-name><tp:taxon-name-part taxon-name-part-type="genus" reg="Coryphantha">C.</tp:taxon-name-part><tp:taxon-name-part taxon-name-part-type="species" reg="ramillosa">ramillosa</tp:taxon-name-part><tp:taxon-name-part taxon-name-part-type="infraspecific-rank">subsp.</tp:taxon-name-part><tp:taxon-name-part taxon-name-part-type="subspecies" reg="santarosa">santarosa</tp:taxon-name-part></tp:taxon-name> Dicht &amp; A.Lüthy <italic><tp:taxon-name><tp:taxon-name-part taxon-name-part-type="genus" reg="Coryphantha">C.</tp:taxon-name-part><tp:taxon-name-part taxon-name-part-type="species" reg="recurvata">recurvata</tp:taxon-name-part></tp:taxon-name></italic> (Engelm.) Britton &amp; Rose and <tp:taxon-name><tp:taxon-name-part taxon-name-part-type="genus" reg="Coryphantha">C.</tp:taxon-name-part><tp:taxon-name-part taxon-name-part-type="species" reg="recurvata">recurvata</tp:taxon-name-part><tp:taxon-name-part taxon-name-part-type="infraspecific-rank">subsp.</tp:taxon-name-part><tp:taxon-name-part taxon-name-part-type="subspecies" reg="canatlanensis">canatlanensis</tp:taxon-name-part></tp:taxon-name> Dicht &amp; A.Lüthy.</p></tp:treatment-sec></tp:taxon-treatment>
