# Supplementary material for: ﻿Phylogenetic relationships in Coryphantha and implications on Pelecyphora and Escobaria (Cacteae, Cactoideae, Cactaceae)
Source: PhytoKeys. 2022 Jan 21;188:115–65. doi: 10.3897/phytokeys.188.75739 (PMC8799629; doi:10.3897/phytokeys.188.75739)
Supplement: XML Treatment for Coryphantha section Echinoideae [file phytokeys.188.75739-treatment41.xml]

<!DOCTYPE tp:taxon-treatment
  PUBLIC "-//TaxonX//DTD Taxonomic Treatment Publishing DTD v0 20100105//EN" "tax-treatment-NSO.dtd">
<tp:taxon-treatment xmlns:tp="http://www.plazi.org/taxpub"><tp:treatment-meta><kwd-group><label>Taxon classification</label><kwd>
                <named-content content-type="kingdom">Plantae</named-content>
              </kwd><kwd>
                <named-content content-type="order">Caryophyllales</named-content>
              </kwd><kwd>
                <named-content content-type="family">Cactaceae</named-content>
              </kwd></kwd-group><mixed-citation publication-type="journal"><person-group><name><surname>Sánchez</surname><given-names>Daniel</given-names></name><name><surname>Vázquez-Benítez</surname><given-names>Balbina</given-names></name><name><surname>Vázquez-Sánchez</surname><given-names>Monserrat</given-names></name><name><surname>Aquino</surname><given-names>David</given-names></name><name><surname>Arias</surname><given-names>Salvador</given-names></name></person-group><article-title>﻿Phylogenetic relationships in <italic><tp:taxon-name><tp:taxon-name-part taxon-name-part-type="genus" reg="Coryphantha">Coryphantha</tp:taxon-name-part></tp:taxon-name></italic> and implications on <italic><tp:taxon-name><tp:taxon-name-part taxon-name-part-type="genus" reg="Pelecyphora">Pelecyphora</tp:taxon-name-part></tp:taxon-name></italic> and <italic><tp:taxon-name><tp:taxon-name-part taxon-name-part-type="genus" reg="Escobaria">Escobaria</tp:taxon-name-part></tp:taxon-name></italic> (Cacteae, <tp:taxon-name><tp:taxon-name-part taxon-name-part-type="subfamily">Cactoideae</tp:taxon-name-part></tp:taxon-name>, <tp:taxon-name><tp:taxon-name-part taxon-name-part-type="genus" reg="Cactaceae">Cactaceae</tp:taxon-name-part></tp:taxon-name>)</article-title><source>PhytoKeys</source><day>21</day><month>01</month><year>2022</year><volume>188</volume><fpage>115</fpage><lpage>165</lpage><pub-id pub-id-type="doi">10.3897/phytokeys.188.75739</pub-id></mixed-citation></tp:treatment-meta><tp:nomenclature><label>﻿</label><tp:taxon-name>
              <tp:taxon-name-part taxon-name-part-type="genus" reg="Coryphantha">Coryphantha</tp:taxon-name-part>
              <tp:taxon-name-part taxon-name-part-type="infraspecific-rank">section</tp:taxon-name-part>
              <tp:taxon-name-part taxon-name-part-type="section" reg="Echinoideae">Echinoideae</tp:taxon-name-part>
              <object-id xmlns:xlink="http://www.w3.org/1999/xlink" content-type="ipni" xlink:type="simple">urn:lsid:ipni.org:names:77248971-1</object-id>
            </tp:taxon-name><tp:taxon-authority>(Dicht &amp; A. Lüthy) Dan.Sánchez &amp; D.Aquino</tp:taxon-authority><tp:taxon-status xmlns:xlink="http://www.w3.org/1999/xlink" xlink:type="simple">stat. nov.</tp:taxon-status><tp:nomenclature-citation-list><tp:nomenclature-citation><tp:taxon-name>
                  <tp:taxon-name-part taxon-name-part-type="genus" reg="Coryphantha"/>
                  <tp:taxon-name-part taxon-name-part-type="series" reg="Echinoideae"/>
                </tp:taxon-name><comment>≡ <tp:taxon-name><tp:taxon-name-part taxon-name-part-type="genus" reg="Coryphantha">Coryphantha</tp:taxon-name-part><tp:taxon-name-part taxon-name-part-type="infraspecific-rank">Ser.</tp:taxon-name-part><tp:taxon-name-part taxon-name-part-type="series" reg="Echinoideae">Echinoideae</tp:taxon-name-part></tp:taxon-name> Dicht &amp; A.Lüthy, <tp:taxon-name><tp:taxon-name-part taxon-name-part-type="genus" reg="Cactaceae">Cactaceae</tp:taxon-name-part></tp:taxon-name> Syst. Init. 11: 10. 2001. Type: <tp:taxon-name><tp:taxon-name-part taxon-name-part-type="genus" reg="Coryphantha">Coryphantha</tp:taxon-name-part><tp:taxon-name-part taxon-name-part-type="species" reg="echinoidea">echinoidea</tp:taxon-name-part></tp:taxon-name> Britton &amp; Rose, <tp:taxon-name><tp:taxon-name-part taxon-name-part-type="genus" reg="Cactaceae">Cactaceae</tp:taxon-name-part></tp:taxon-name> (Britton &amp; Rose) 4: 30. 1923. </comment></tp:nomenclature-citation></tp:nomenclature-citation-list></tp:nomenclature><tp:treatment-sec sec-type="Species included" id="SECID0EWBFK"><title>Species included.</title><p><italic><tp:taxon-name><tp:taxon-name-part taxon-name-part-type="genus" reg="Coryphantha">Coryphantha</tp:taxon-name-part><tp:taxon-name-part taxon-name-part-type="species" reg="echinoidea">echinoidea</tp:taxon-name-part></tp:taxon-name></italic> (Quehl) Britton &amp; Rose, <italic><tp:taxon-name><tp:taxon-name-part taxon-name-part-type="genus" reg="Coryphantha">C.</tp:taxon-name-part><tp:taxon-name-part taxon-name-part-type="species" reg="glanduligera">glanduligera</tp:taxon-name-part></tp:taxon-name></italic> (Otto &amp; A.Dietr.) Lem., <italic><tp:taxon-name><tp:taxon-name-part taxon-name-part-type="genus" reg="Coryphantha">C.</tp:taxon-name-part><tp:taxon-name-part taxon-name-part-type="species" reg="vaupeliana">vaupeliana</tp:taxon-name-part></tp:taxon-name></italic> Boed., and <italic><tp:taxon-name><tp:taxon-name-part taxon-name-part-type="genus" reg="Coryphantha">C.</tp:taxon-name-part><tp:taxon-name-part taxon-name-part-type="species" reg="wolhschlageri">wolhschlageri</tp:taxon-name-part></tp:taxon-name></italic> Holzeis.</p></tp:treatment-sec></tp:taxon-treatment>
