# Supplementary material for: ﻿Phylogenetic relationships in Coryphantha and implications on Pelecyphora and Escobaria (Cacteae, Cactoideae, Cactaceae)
Source: PhytoKeys. 2022 Jan 21;188:115–65. doi: 10.3897/phytokeys.188.75739 (PMC8799629; doi:10.3897/phytokeys.188.75739)
Supplement: XML Treatment for Coryphantha ottonis [file phytokeys.188.75739-treatment43.xml]

<!DOCTYPE tp:taxon-treatment
  PUBLIC "-//TaxonX//DTD Taxonomic Treatment Publishing DTD v0 20100105//EN" "tax-treatment-NSO.dtd">
<tp:taxon-treatment xmlns:tp="http://www.plazi.org/taxpub"><tp:treatment-meta><kwd-group><label>Taxon classification</label><kwd>
                <named-content content-type="kingdom">Plantae</named-content>
              </kwd><kwd>
                <named-content content-type="order">Caryophyllales</named-content>
              </kwd><kwd>
                <named-content content-type="family">Cactaceae</named-content>
              </kwd></kwd-group><mixed-citation publication-type="journal"><person-group><name><surname>Sánchez</surname><given-names>Daniel</given-names></name><name><surname>Vázquez-Benítez</surname><given-names>Balbina</given-names></name><name><surname>Vázquez-Sánchez</surname><given-names>Monserrat</given-names></name><name><surname>Aquino</surname><given-names>David</given-names></name><name><surname>Arias</surname><given-names>Salvador</given-names></name></person-group><article-title>﻿Phylogenetic relationships in <italic><tp:taxon-name><tp:taxon-name-part taxon-name-part-type="genus" reg="Coryphantha">Coryphantha</tp:taxon-name-part></tp:taxon-name></italic> and implications on <italic><tp:taxon-name><tp:taxon-name-part taxon-name-part-type="genus" reg="Pelecyphora">Pelecyphora</tp:taxon-name-part></tp:taxon-name></italic> and <italic><tp:taxon-name><tp:taxon-name-part taxon-name-part-type="genus" reg="Escobaria">Escobaria</tp:taxon-name-part></tp:taxon-name></italic> (Cacteae, <tp:taxon-name><tp:taxon-name-part taxon-name-part-type="subfamily">Cactoideae</tp:taxon-name-part></tp:taxon-name>, <tp:taxon-name><tp:taxon-name-part taxon-name-part-type="genus" reg="Cactaceae">Cactaceae</tp:taxon-name-part></tp:taxon-name>)</article-title><source>PhytoKeys</source><day>21</day><month>01</month><year>2022</year><volume>188</volume><fpage>115</fpage><lpage>165</lpage><pub-id pub-id-type="doi">10.3897/phytokeys.188.75739</pub-id></mixed-citation></tp:treatment-meta><tp:nomenclature><label>﻿</label><tp:taxon-name>
              <tp:taxon-name-part taxon-name-part-type="genus" reg="Coryphantha">Coryphantha</tp:taxon-name-part>
              <tp:taxon-name-part taxon-name-part-type="species" reg="ottonis">ottonis</tp:taxon-name-part>
            </tp:taxon-name><tp:taxon-authority>(Pfeiff.) Lem., Cactées: 34. 1868.</tp:taxon-authority><tp:nomenclature-citation-list><tp:nomenclature-citation><tp:taxon-name>
                  <tp:taxon-name-part taxon-name-part-type="genus" reg="Mammillaria"/>
                  <tp:taxon-name-part taxon-name-part-type="species" reg="ottonis"/>
                </tp:taxon-name><comment>≡ <tp:taxon-name><tp:taxon-name-part taxon-name-part-type="genus" reg="Mammillaria">Mammillaria</tp:taxon-name-part><tp:taxon-name-part taxon-name-part-type="species" reg="ottonis">ottonis</tp:taxon-name-part></tp:taxon-name> Pfeiff., Allg. Gartenzeitung 6: 274. 1838. <tp:taxon-name><tp:taxon-name-part taxon-name-part-type="genus" reg="Cactus">Cactus</tp:taxon-name-part><tp:taxon-name-part taxon-name-part-type="species" reg="ottonis">ottonis</tp:taxon-name-part></tp:taxon-name> (Pfeiff.) Kuntze, Revis. Gen. Pl. 1: 261. 1891. Type: Not designed. Neotype designated here: México, Estado Mex., Polotitlán, Colonia Doctores, a unos 2 km al E de la Carretera de Cuota México Querétaro, a la altura del km 130, 2000 m, 27 May 1977, <italic>H. Sánchez-Mejorada 2728</italic> (MEXU: 204376!). </comment></tp:nomenclature-citation><tp:nomenclature-citation><tp:taxon-name>
                  <tp:taxon-name-part taxon-name-part-type="genus" reg="Mammillaria"/>
                  <tp:taxon-name-part taxon-name-part-type="species" reg="asterias"/>
                </tp:taxon-name><comment>= <tp:taxon-name><tp:taxon-name-part taxon-name-part-type="genus" reg="Mammillaria">Mammillaria</tp:taxon-name-part><tp:taxon-name-part taxon-name-part-type="species" reg="asterias">asterias</tp:taxon-name-part></tp:taxon-name> Cels ex Salm-Dyck, Cact. Hort. Dyck.: 129. 1850. <tp:taxon-name><tp:taxon-name-part taxon-name-part-type="genus" reg="Coryphantha">Coryphantha</tp:taxon-name-part><tp:taxon-name-part taxon-name-part-type="species" reg="asterias">asterias</tp:taxon-name-part></tp:taxon-name> (Cels) Hübner, Kakteenfreund (Beil) 2: 8. 1933. Type: Not designated. </comment></tp:nomenclature-citation><tp:nomenclature-citation><tp:taxon-name>
                  <tp:taxon-name-part taxon-name-part-type="genus" reg="Echinocactus"/>
                  <tp:taxon-name-part taxon-name-part-type="species" reg="ottonianus"/>
                </tp:taxon-name><comment>= <tp:taxon-name><tp:taxon-name-part taxon-name-part-type="genus" reg="Echinocactus">Echinocactus</tp:taxon-name-part><tp:taxon-name-part taxon-name-part-type="species" reg="ottonianus">ottonianus</tp:taxon-name-part></tp:taxon-name> Poselg., Allg. Gartenzeitung 21: 102. 1853. <tp:taxon-name><tp:taxon-name-part taxon-name-part-type="genus" reg="Coryphantha">Coryphantha</tp:taxon-name-part><tp:taxon-name-part taxon-name-part-type="species" reg="ottonianus">ottonianus</tp:taxon-name-part></tp:taxon-name> (Poselg.) Y.Itô, <tp:taxon-name><tp:taxon-name-part taxon-name-part-type="genus" reg="Cactaceae">Cactaceae</tp:taxon-name-part></tp:taxon-name>: 553. 1981. Type: Not designated. </comment></tp:nomenclature-citation><tp:nomenclature-citation><tp:taxon-name>
                  <tp:taxon-name-part taxon-name-part-type="genus" reg="Mammillaria"/>
                  <tp:taxon-name-part taxon-name-part-type="species" reg="bussleri"/>
                </tp:taxon-name><comment>= <tp:taxon-name><tp:taxon-name-part taxon-name-part-type="genus" reg="Mammillaria">Mammillaria</tp:taxon-name-part><tp:taxon-name-part taxon-name-part-type="species" reg="bussleri">bussleri</tp:taxon-name-part></tp:taxon-name> Mundt ex K.Schum., Monatsschr. Kakteenk. 12: 47. 1902. <tp:taxon-name><tp:taxon-name-part taxon-name-part-type="genus" reg="Coryphantha">Coryphantha</tp:taxon-name-part><tp:taxon-name-part taxon-name-part-type="species" reg="bussleri">bussleri</tp:taxon-name-part></tp:taxon-name> (Mundt) Scheinvar, Phytologia 49: 313. 1981. Type: México, <italic>Anonymous s.n</italic>. (lectotype, designated here, Monatsschr. Kakteenk.: 47. 1902: Illustration “Mamillatia <tp:taxon-name><tp:taxon-name-part taxon-name-part-type="genus" reg="Bussleri">Bussleri</tp:taxon-name-part></tp:taxon-name> Mundt. Nach einer von dem Herrn Autor angefertigten Photographie”). </comment></tp:nomenclature-citation><tp:nomenclature-citation><tp:taxon-name>
                  <tp:taxon-name-part taxon-name-part-type="genus" reg="Mammillaria"/>
                  <tp:taxon-name-part taxon-name-part-type="species" reg="golziana"/>
                </tp:taxon-name><comment>= <tp:taxon-name><tp:taxon-name-part taxon-name-part-type="genus" reg="Mammillaria">Mammillaria</tp:taxon-name-part><tp:taxon-name-part taxon-name-part-type="species" reg="golziana">golziana</tp:taxon-name-part></tp:taxon-name> F.Haage ex R.E.Kunze, Monatsschr. Kakteenk. 19: 100. 1909. Type: México, Zacatecas, <italic>Anonymous s.n</italic>. (lectotype, designated here, Monatsschr. Kakteenk.: 100. 1909: Illustration “Mamillatia <tp:taxon-name><tp:taxon-name-part taxon-name-part-type="genus" reg="Golziana">Golziana</tp:taxon-name-part></tp:taxon-name>” Ferd. Haage jun. Nach einer von Herrn Dr R. E. Kunze in Phoenix (Arizona) aufgenommenen Photographie”). </comment></tp:nomenclature-citation><tp:nomenclature-citation><tp:taxon-name>
                  <tp:taxon-name-part taxon-name-part-type="genus" reg="Mammillaria"/>
                  <tp:taxon-name-part taxon-name-part-type="species" reg="guerkeana"/>
                </tp:taxon-name><comment>= <tp:taxon-name><tp:taxon-name-part taxon-name-part-type="genus" reg="Mammillaria">Mammillaria</tp:taxon-name-part><tp:taxon-name-part taxon-name-part-type="species" reg="guerkeana">guerkeana</tp:taxon-name-part></tp:taxon-name> Boed., Monatsschr. Kakteenk. 24: 52. 1914. <tp:taxon-name><tp:taxon-name-part taxon-name-part-type="genus" reg="Coryphantha">Coryphantha</tp:taxon-name-part><tp:taxon-name-part taxon-name-part-type="species" reg="guerkeana">guerkeana</tp:taxon-name-part></tp:taxon-name> (Boed.) Britton &amp; Rose, <tp:taxon-name><tp:taxon-name-part taxon-name-part-type="genus" reg="Cactaceae">Cactaceae</tp:taxon-name-part></tp:taxon-name> 4: 29. 1923. Type: México, Durango, 1911, <italic>F. De Laet s.n</italic>. (lectotype, designated here: US [2975102 image!]). </comment></tp:nomenclature-citation></tp:nomenclature-citation-list></tp:nomenclature></tp:taxon-treatment>
